# Supplementary material for: N-(2,3-Dimethyl­phen­yl)-4-hydr­oxy-2-methyl-2H-1,2-benzothia­zine-3-carboxamide 1,1-dioxide
Source: Acta Crystallogr Sect E Struct Rep Online. 2009 Feb 28;65(Pt 3):o644–5. doi: 10.1107/S1600536809006837 (PMC2968491; doi:10.1107/S1600536809006837)
Supplement: Supplementary file 1 [file e-65-0o644-sup1.cif]

##############################################################################
###                                                                        ###
###        Electronic paper (Acta Crystallographica Section E)             ###
###                                                                        ###
##############################################################################
#                                                                            #
# This CIF contains the data in a paper accepted for publication in Acta     #
# Crystallographica Section E. It conforms to the requirements of Notes      #
# for Authors for Section E, and has been peer reviewed under the auspices   #
# of the IUCr Commission on Journals.                                        #
#                                                                            #
# Full details of the Crystallographic Information File format               #
# are given in the paper "The Crystallographic Information File (CIF):       #
# a New Standard Archive File for Crystallography" by S. R. Hall, F. H.      #
# Allen and I. D. Brown [Acta Cryst. (1991), A47, 655-685].                  #
#                                                                            #
# The current version of the core CIF dictionary is obtainable from          #
# ftp://ftp.iucr.org/pub/cif_core.dic. The current version number is 2.4.    #
#                                                                            #
# Software is freely available for graphical display of the structure(s) in  #
# this CIF.  For information consult the CIF home page http://www.iucr.org/  #
# cif/home.html                                                              #
#                                                                            #
# This file may be used for bona fide research purposes within the           #
# scientific community so long as proper attribution is given to the journal # 
# article from which it was obtained.                                        #
#                                                                            #
##############################################################################
                                             
data_I
_audit_creation_method     SHELXL-97
_journal_name_full     'Acta Crystallographica, Section E'
_journal_year     2009
_journal_volume     65
_journal_issue      3
_journal_page_first     o644
_journal_page_last     o645
_chemical_name_systematic
;
<i>N</i>-(2,3-Dimethylphenyl)-4-hydroxy-2-methyl-2<i>H</i>-1,2-benzothiazine-
3-carboxamide 1,1-dioxide
;
_chemical_name_common     ?
_chemical_formula_moiety     'C18 H18 N2 O4 S'
_chemical_formula_sum     'C18 H18 N2 O4 S'
_chemical_formula_iupac     'C18 H18 N2 O4 S'
_chemical_formula_weight     358.40
_chemical_melting_point     ?
_symmetry_cell_setting     Monoclinic
_symmetry_space_group_name_H-M     'P 21/n'
_symmetry_space_group_name_Hall     '-P 2yn'
loop_
    _symmetry_equiv_pos_as_xyz
    'x, y, z'
    '-x+1/2, y+1/2, -z+1/2'
    '-x, -y, -z'
    'x-1/2, -y-1/2, z-1/2'
_cell_length_a     10.2461(3)
_cell_length_b     8.5421(2)
_cell_length_c     19.8944(5)
_cell_angle_alpha     90.00
_cell_angle_beta     104.8320(10)
_cell_angle_gamma     90.00
_cell_volume     1683.20(8)
_cell_formula_units_Z     4
_cell_measurement_reflns_used     10340
_cell_measurement_theta_min     2.910
_cell_measurement_theta_max     27.485
_cell_measurement_temperature     120(2)
_exptl_crystal_description     ' block'
_exptl_crystal_colour     'colourless'
_exptl_crystal_size_max     0.30
_exptl_crystal_size_mid     0.10
_exptl_crystal_size_min     0.10
_exptl_crystal_density_diffrn     1.414
_exptl_crystal_density_meas     ?
_exptl_crystal_density_method     'not measured'
_exptl_crystal_F_000     752
_exptl_absorpt_coefficient_mu     0.218
_exptl_absorpt_correction_type     'multi-scan'
_exptl_absorpt_process_details     '(SADABS; Sheldrick, 2007)'
_exptl_absorpt_correction_T_min     0.855
_exptl_absorpt_correction_T_max     0.978
_exptl_special_details
;
<i>SADABS</i> was used to perform the Absorption correction Parameter refinement
on 11612 reflections reduced <i>R</i>(int) from 0.0681 to 0.0328 Ratio of
minimum to maximum apparent transmission: 0.867291 The given Tmin and Tmax
were generated using the <i>SHELX</i> SIZE command
;
_diffrn_ambient_temperature     120(2)
_diffrn_radiation_type     MoK\a
_diffrn_radiation_wavelength     0.71073
_diffrn_radiation_source     'Bruker Nonius FR591 Rotating Anode'
_diffrn_radiation_monochromator     'graphite'
_diffrn_measurement_device_type     'Bruker--Nonius CCD camera on \k-goniostat'
_diffrn_measurement_method     '\f and \w scans to fill the asymmetric unit'
_diffrn_detector_area_resol_mean     9.091
_diffrn_reflns_number     18371
_diffrn_reflns_av_R_equivalents     0.0551
_diffrn_reflns_av_sigmaI/netI     0.0494
_diffrn_reflns_theta_min     3.15
_diffrn_reflns_theta_max     27.48
_diffrn_reflns_theta_full     27.48
_diffrn_measured_fraction_theta_max     0.996
_diffrn_measured_fraction_theta_full     0.996
_diffrn_reflns_limit_h_min     -13
_diffrn_reflns_limit_h_max     11
_diffrn_reflns_limit_k_min     -11
_diffrn_reflns_limit_k_max     9
_diffrn_reflns_limit_l_min     -25
_diffrn_reflns_limit_l_max     24
_diffrn_standards_number     0
_diffrn_standards_interval_count     ?
_diffrn_standards_interval_time     ?
_diffrn_standards_decay_%     ?
_refine_special_details
;
Refinement of <i>F</i>^2^ against ALL reflections. The weighted <i>R</i>-factor
<i>wR</i> and goodness of fit <i>S</i> are based on <i>F</i>^2^, conventional
<i>R</i>-factors <i>R</i> are based on <i>F</i>, with <i>F</i> set to zero for
negative <i>F</i>^2^. The threshold expression of <i>F</i>^2^ >
\s(<i>F</i>^2^) is used only for calculating <i>R</i>-factors(gt) <i>etc</i>.
and is not relevant to the choice of reflections for refinement.
<i>R</i>-factors based on <i>F</i>^2^ are statistically about twice as large
as those based on <i>F</i>, and <i>R</i>- factors based on ALL data will be
even larger.
;
_reflns_number_total     3828
_reflns_number_gt     3000
_reflns_threshold_expression     I>2\s(I)
_refine_ls_structure_factor_coef     Fsqd
_refine_ls_matrix_type     full
_refine_ls_R_factor_all     0.0633
_refine_ls_R_factor_gt     0.0451
_refine_ls_wR_factor_gt     0.1040
_refine_ls_wR_factor_ref     0.1135
_refine_ls_goodness_of_fit_ref     1.056
_refine_ls_restrained_S_all     1.056
_refine_ls_number_reflns     3828
_refine_ls_number_parameters     234
_refine_ls_number_restraints     0
_refine_ls_hydrogen_treatment     mixed
_refine_ls_weighting_scheme     calc
_refine_ls_weighting_details
         'calc w=1/[\s^2^(Fo^2^)+(0.0495P)^2^+0.8901P] where P=(Fo^2^+2Fc^2^)/3'
_atom_sites_solution_hydrogens     geom
_atom_sites_solution_primary     direct
_atom_sites_solution_secondary     difmap
_refine_ls_shift/su_max     0.001
_refine_ls_shift/su_mean     0.000
_refine_diff_density_max     0.270
_refine_diff_density_min     -0.571
_refine_ls_extinction_method     none
_refine_ls_extinction_coef     ?
loop_
    _atom_type_symbol
    _atom_type_description
    _atom_type_scat_dispersion_real
    _atom_type_scat_dispersion_imag
    _atom_type_scat_source
    'C' 'C' 0.0033 0.0016
                         'International Tables Vol C Tables 4.2.6.8 and 6.1.1.4'
    'H' 'H' 0.0000 0.0000
                         'International Tables Vol C Tables 4.2.6.8 and 6.1.1.4'
    'N' 'N' 0.0061 0.0033
                         'International Tables Vol C Tables 4.2.6.8 and 6.1.1.4'
    'O' 'O' 0.0106 0.0060
                         'International Tables Vol C Tables 4.2.6.8 and 6.1.1.4'
    'S' 'S' 0.1246 0.1234
                         'International Tables Vol C Tables 4.2.6.8 and 6.1.1.4'
_computing_data_collection     'COLLECT (Hooft, 1998)'
_computing_cell_refinement
                    'DENZO (Otwinowski & Minor, 1997) and COLLECT (Hooft, 1998)'
_computing_data_reduction
                    'DENZO (Otwinowski & Minor, 1997) and COLLECT (Hooft, 1998)'
_computing_structure_solution     'SHELXS97 (Sheldrick, 2008)'
_computing_structure_refinement     'SHELXL97 (Sheldrick, 2008)'
_computing_molecular_graphics     'SHELXTL (Sheldrick, 2008)'
_computing_publication_material
                                  'SHELXTL (Sheldrick, 2008) and local programs'
loop_
    _atom_site_type_symbol
    _atom_site_label
    _atom_site_fract_x
    _atom_site_fract_y
    _atom_site_fract_z
    _atom_site_U_iso_or_equiv
    _atom_site_adp_type
    _atom_site_calc_flag
    _atom_site_refinement_flags
    _atom_site_occupancy
    _atom_site_disorder_assembly
    _atom_site_disorder_group
    S S1 0.65769(5) 0.38059(5) 0.08727(2) 0.01787(14) Uani d . 1 . .
    O O2 0.85778(13) 0.51574(15) -0.10128(6) 0.0190(3) Uani d . 1 . .
    O O1 0.93907(13) 0.27205(16) -0.03046(7) 0.0208(3) Uani d . 1 . .
    H H1O 0.9310 0.3360 -0.0633 0.031 Uiso calc R 1 . .
    N N2 0.70234(16) 0.67387(18) -0.06965(8) 0.0162(3) Uani d . 1 . .
    N N1 0.73387(15) 0.51959(17) 0.05471(8) 0.0155(3) Uani d . 1 . .
    O O3 0.55860(13) 0.31248(15) 0.03050(7) 0.0207(3) Uani d . 1 . .
    O O4 0.61656(14) 0.44317(17) 0.14534(7) 0.0255(3) Uani d . 1 . .
    C C6 0.88260(18) 0.2273(2) 0.07631(9) 0.0173(4) Uani d . 1 . .
    C C9 0.78894(18) 0.5530(2) -0.05975(9) 0.0154(4) Uani d . 1 . .
    C C10 0.67298(17) 0.7818(2) -0.12596(9) 0.0166(4) Uani d . 1 . .
    C C7 0.87323(18) 0.3265(2) 0.01508(9) 0.0162(4) Uani d . 1 . .
    C C1 0.78842(19) 0.2430(2) 0.11619(9) 0.0187(4) Uani d . 1 . .
    C C18 0.8113(2) 0.6356(2) 0.10495(10) 0.0226(4) Uani d . 1 . .
    H H18A 0.8911 0.5851 0.1348 0.034 Uiso calc R 1 . .
    H H18B 0.7542 0.6764 0.1336 0.034 Uiso calc R 1 . .
    H H18C 0.8397 0.7220 0.0795 0.034 Uiso calc R 1 . .
    C C5 0.98373(19) 0.1138(2) 0.09600(10) 0.0216(4) Uani d . 1 . .
    H H5 1.0480 0.1000 0.0695 0.026 Uiso calc R 1 . .
    C C8 0.80079(18) 0.4615(2) 0.00417(9) 0.0151(4) Uani d . 1 . .
    C C14 0.61045(19) 1.0447(2) -0.16562(11) 0.0226(4) Uani d . 1 . .
    C C16 0.6568(2) 0.9831(2) -0.03662(10) 0.0233(4) Uani d . 1 . .
    H H16A 0.5896 0.9260 -0.0190 0.035 Uiso calc R 1 . .
    H H16B 0.6410 1.0959 -0.0344 0.035 Uiso calc R 1 . .
    H H16C 0.7475 0.9578 -0.0082 0.035 Uiso calc R 1 . .
    C C4 0.9901(2) 0.0215(2) 0.15404(11) 0.0266(5) Uani d . 1 . .
    H H4 1.0594 -0.0549 0.1672 0.032 Uiso calc R 1 . .
    C C15 0.64525(18) 0.9363(2) -0.11082(10) 0.0181(4) Uani d . 1 . .
    C C12 0.6398(2) 0.8437(2) -0.24637(10) 0.0246(4) Uani d . 1 . .
    H H12 0.6402 0.8140 -0.2923 0.030 Uiso calc R 1 . .
    C C11 0.67017(19) 0.7340(2) -0.19320(9) 0.0203(4) Uani d . 1 . .
    H H11 0.6887 0.6283 -0.2025 0.024 Uiso calc R 1 . .
    C C3 0.8966(2) 0.0393(2) 0.19319(11) 0.0294(5) Uani d . 1 . .
    H H3 0.9024 -0.0246 0.2329 0.035 Uiso calc R 1 . .
    C C13 0.6091(2) 0.9960(2) -0.23262(10) 0.0248(4) Uani d . 1 . .
    H H13 0.5865 1.0692 -0.2697 0.030 Uiso calc R 1 . .
    C C2 0.7944(2) 0.1507(2) 0.17439(10) 0.0258(4) Uani d . 1 . .
    H H2 0.7299 0.1633 0.2009 0.031 Uiso calc R 1 . .
    C C17 0.5769(2) 1.2125(3) -0.15299(12) 0.0350(5) Uani d . 1 . .
    H H17A 0.5529 1.2691 -0.1973 0.052 Uiso calc R 1 . .
    H H17B 0.6555 1.2624 -0.1217 0.052 Uiso calc R 1 . .
    H H17C 0.5006 1.2151 -0.1317 0.052 Uiso calc R 1 . .
    H H1N 0.657(2) 0.683(3) -0.0397(12) 0.026(6) Uiso d . 1 . .
loop_
    _atom_site_aniso_label
    _atom_site_aniso_U_11
    _atom_site_aniso_U_22
    _atom_site_aniso_U_33
    _atom_site_aniso_U_12
    _atom_site_aniso_U_13
    _atom_site_aniso_U_23
    S1 0.0187(2) 0.0193(3) 0.0181(2) -0.00080(18) 0.00918(18) -0.00048(18)
    O2 0.0210(7) 0.0221(7) 0.0160(6) 0.0015(5) 0.0085(5) 0.0000(5)
    O1 0.0218(7) 0.0229(7) 0.0208(7) 0.0045(6) 0.0112(6) 0.0014(5)
    N2 0.0159(8) 0.0182(8) 0.0155(8) 0.0018(6) 0.0062(6) 0.0012(6)
    N1 0.0162(8) 0.0170(8) 0.0151(7) -0.0005(6) 0.0073(6) -0.0023(6)
    O3 0.0156(7) 0.0230(7) 0.0245(7) -0.0022(5) 0.0072(5) -0.0032(6)
    O4 0.0325(8) 0.0269(8) 0.0232(7) 0.0000(6) 0.0183(6) -0.0027(6)
    C6 0.0168(9) 0.0173(9) 0.0163(9) -0.0034(7) 0.0018(7) -0.0016(7)
    C9 0.0157(9) 0.0163(9) 0.0136(8) -0.0038(7) 0.0028(7) -0.0017(7)
    C10 0.0121(8) 0.0192(9) 0.0170(9) -0.0021(7) 0.0013(7) 0.0026(7)
    C7 0.0130(8) 0.0187(9) 0.0171(9) -0.0023(7) 0.0041(7) -0.0018(7)
    C1 0.0223(9) 0.0172(9) 0.0161(9) -0.0019(7) 0.0037(7) -0.0020(7)
    C18 0.0263(10) 0.0227(10) 0.0197(10) -0.0050(8) 0.0075(8) -0.0057(8)
    C5 0.0192(10) 0.0194(10) 0.0243(10) 0.0010(7) 0.0020(8) -0.0008(8)
    C8 0.0147(8) 0.0179(9) 0.0134(9) -0.0015(7) 0.0049(7) -0.0016(7)
    C14 0.0180(9) 0.0190(10) 0.0273(10) -0.0014(8) -0.0003(8) 0.0024(8)
    C16 0.0267(11) 0.0192(10) 0.0250(10) 0.0004(8) 0.0083(9) -0.0035(8)
    C4 0.0292(11) 0.0210(10) 0.0246(10) 0.0028(8) -0.0023(9) 0.0033(8)
    C15 0.0140(9) 0.0193(9) 0.0199(9) -0.0028(7) 0.0025(7) -0.0007(7)
    C12 0.0275(11) 0.0277(11) 0.0163(9) -0.0036(8) 0.0015(8) 0.0010(8)
    C11 0.0235(10) 0.0196(10) 0.0168(9) -0.0011(8) 0.0034(8) -0.0005(7)
    C3 0.0429(13) 0.0229(11) 0.0187(10) -0.0008(9) 0.0013(9) 0.0054(8)
    C13 0.0250(11) 0.0249(11) 0.0211(10) -0.0024(8) -0.0005(8) 0.0073(8)
    C2 0.0353(12) 0.0248(10) 0.0190(10) -0.0030(9) 0.0101(9) 0.0017(8)
    C17 0.0428(14) 0.0220(11) 0.0361(13) 0.0039(9) 0.0029(11) 0.0019(9)
_geom_special_details
;
All e.s.d.'s (except the e.s.d. in the dihedral angle between two l.s. planes)
are estimated using the full covariance matrix. The cell e.s.d.'s are taken
into account individually in the estimation of e.s.d.'s in distances, angles
and torsion angles; correlations between e.s.d.'s in cell parameters are only
used when they are defined by crystal symmetry. An approximate (isotropic)
treatment of cell e.s.d.'s is used for estimating e.s.d.'s involving l.s.
planes.
;
loop_
    _geom_bond_atom_site_label_1
    _geom_bond_atom_site_label_2
    _geom_bond_site_symmetry_2
    _geom_bond_distance
    _geom_bond_publ_flag
    S1 O4 . 1.4308(13) ?
    S1 O3 . 1.4345(14) ?
    S1 N1 . 1.6424(15) ?
    S1 C1 . 1.7639(19) ?
    O2 C9 . 1.257(2) ?
    O1 C7 . 1.344(2) ?
    O1 H1O . 0.8400 ?
    N2 C9 . 1.343(2) ?
    N2 C10 . 1.422(2) ?
    N2 H1N . 0.85(2) ?
    N1 C8 . 1.442(2) ?
    N1 C18 . 1.485(2) ?
    C6 C5 . 1.400(3) ?
    C6 C1 . 1.404(3) ?
    C6 C7 . 1.467(3) ?
    C9 C8 . 1.471(2) ?
    C10 C11 . 1.392(3) ?
    C10 C15 . 1.399(3) ?
    C7 C8 . 1.359(3) ?
    C1 C2 . 1.389(3) ?
    C18 H18A . 0.9800 ?
    C18 H18B . 0.9800 ?
    C18 H18C . 0.9800 ?
    C5 C4 . 1.386(3) ?
    C5 H5 . 0.9500 ?
    C14 C13 . 1.393(3) ?
    C14 C15 . 1.405(3) ?
    C14 C17 . 1.510(3) ?
    C16 C15 . 1.504(3) ?
    C16 H16A . 0.9800 ?
    C16 H16B . 0.9800 ?
    C16 H16C . 0.9800 ?
    C4 C3 . 1.389(3) ?
    C4 H4 . 0.9500 ?
    C12 C13 . 1.383(3) ?
    C12 C11 . 1.388(3) ?
    C12 H12 . 0.9500 ?
    C11 H11 . 0.9500 ?
    C3 C2 . 1.394(3) ?
    C3 H3 . 0.9500 ?
    C13 H13 . 0.9500 ?
    C2 H2 . 0.9500 ?
    C17 H17A . 0.9800 ?
    C17 H17B . 0.9800 ?
    C17 H17C . 0.9800 ?
loop_
    _geom_angle_atom_site_label_1
    _geom_angle_atom_site_label_2
    _geom_angle_atom_site_label_3
    _geom_angle_site_symmetry_1
    _geom_angle_site_symmetry_3
    _geom_angle
    _geom_angle_publ_flag
    O4 S1 O3 . . 119.46(8) ?
    O4 S1 N1 . . 108.44(8) ?
    O3 S1 N1 . . 107.14(8) ?
    O4 S1 C1 . . 109.98(9) ?
    O3 S1 C1 . . 108.17(8) ?
    N1 S1 C1 . . 102.26(8) ?
    C7 O1 H1O . . 109.5 ?
    C9 N2 C10 . . 127.78(16) ?
    C9 N2 H1N . . 115.6(16) ?
    C10 N2 H1N . . 116.6(16) ?
    C8 N1 C18 . . 115.56(14) ?
    C8 N1 S1 . . 112.65(12) ?
    C18 N1 S1 . . 116.30(12) ?
    C5 C6 C1 . . 118.36(17) ?
    C5 C6 C7 . . 121.28(17) ?
    C1 C6 C7 . . 120.36(17) ?
    O2 C9 N2 . . 123.99(16) ?
    O2 C9 C8 . . 119.87(16) ?
    N2 C9 C8 . . 116.14(15) ?
    C11 C10 C15 . . 121.91(17) ?
    C11 C10 N2 . . 120.98(17) ?
    C15 C10 N2 . . 117.10(16) ?
    O1 C7 C8 . . 122.29(16) ?
    O1 C7 C6 . . 114.99(16) ?
    C8 C7 C6 . . 122.71(16) ?
    C2 C1 C6 . . 121.79(18) ?
    C2 C1 S1 . . 121.16(15) ?
    C6 C1 S1 . . 117.01(14) ?
    N1 C18 H18A . . 109.5 ?
    N1 C18 H18B . . 109.5 ?
    H18A C18 H18B . . 109.5 ?
    N1 C18 H18C . . 109.5 ?
    H18A C18 H18C . . 109.5 ?
    H18B C18 H18C . . 109.5 ?
    C4 C5 C6 . . 120.06(18) ?
    C4 C5 H5 . . 120.0 ?
    C6 C5 H5 . . 120.0 ?
    C7 C8 N1 . . 121.22(16) ?
    C7 C8 C9 . . 120.66(16) ?
    N1 C8 C9 . . 118.12(15) ?
    C13 C14 C15 . . 118.96(18) ?
    C13 C14 C17 . . 119.71(18) ?
    C15 C14 C17 . . 121.33(18) ?
    C15 C16 H16A . . 109.5 ?
    C15 C16 H16B . . 109.5 ?
    H16A C16 H16B . . 109.5 ?
    C15 C16 H16C . . 109.5 ?
    H16A C16 H16C . . 109.5 ?
    H16B C16 H16C . . 109.5 ?
    C5 C4 C3 . . 120.83(19) ?
    C5 C4 H4 . . 119.6 ?
    C3 C4 H4 . . 119.6 ?
    C10 C15 C14 . . 118.67(17) ?
    C10 C15 C16 . . 119.51(17) ?
    C14 C15 C16 . . 121.80(17) ?
    C13 C12 C11 . . 120.17(18) ?
    C13 C12 H12 . . 119.9 ?
    C11 C12 H12 . . 119.9 ?
    C12 C11 C10 . . 118.68(18) ?
    C12 C11 H11 . . 120.7 ?
    C10 C11 H11 . . 120.7 ?
    C4 C3 C2 . . 120.22(19) ?
    C4 C3 H3 . . 119.9 ?
    C2 C3 H3 . . 119.9 ?
    C12 C13 C14 . . 121.55(18) ?
    C12 C13 H13 . . 119.2 ?
    C14 C13 H13 . . 119.2 ?
    C1 C2 C3 . . 118.73(19) ?
    C1 C2 H2 . . 120.6 ?
    C3 C2 H2 . . 120.6 ?
    C14 C17 H17A . . 109.5 ?
    C14 C17 H17B . . 109.5 ?
    H17A C17 H17B . . 109.5 ?
    C14 C17 H17C . . 109.5 ?
    H17A C17 H17C . . 109.5 ?
    H17B C17 H17C . . 109.5 ?
loop_
    _geom_torsion_atom_site_label_1
    _geom_torsion_atom_site_label_2
    _geom_torsion_atom_site_label_3
    _geom_torsion_atom_site_label_4
    _geom_torsion_site_symmetry_1
    _geom_torsion_site_symmetry_2
    _geom_torsion_site_symmetry_3
    _geom_torsion_site_symmetry_4
    _geom_torsion
    _geom_torsion_publ_flag
    O4 S1 N1 C8 . . . . 169.35(12) ?
    O3 S1 N1 C8 . . . . -60.45(14) ?
    C1 S1 N1 C8 . . . . 53.19(14) ?
    O4 S1 N1 C18 . . . . 32.66(15) ?
    O3 S1 N1 C18 . . . . 162.85(13) ?
    C1 S1 N1 C18 . . . . -83.51(14) ?
    C10 N2 C9 O2 . . . . -1.0(3) ?
    C10 N2 C9 C8 . . . . 179.07(16) ?
    C9 N2 C10 C11 . . . . 35.7(3) ?
    C9 N2 C10 C15 . . . . -145.22(18) ?
    C5 C6 C7 O1 . . . . 18.7(2) ?
    C1 C6 C7 O1 . . . . -160.50(16) ?
    C5 C6 C7 C8 . . . . -162.85(18) ?
    C1 C6 C7 C8 . . . . 18.0(3) ?
    C5 C6 C1 C2 . . . . 0.7(3) ?
    C7 C6 C1 C2 . . . . 179.90(17) ?
    C5 C6 C1 S1 . . . . -176.97(14) ?
    C7 C6 C1 S1 . . . . 2.2(2) ?
    O4 S1 C1 C2 . . . . 32.47(18) ?
    O3 S1 C1 C2 . . . . -99.61(17) ?
    N1 S1 C1 C2 . . . . 147.51(16) ?
    O4 S1 C1 C6 . . . . -149.86(14) ?
    O3 S1 C1 C6 . . . . 78.06(16) ?
    N1 S1 C1 C6 . . . . -34.82(16) ?
    C1 C6 C5 C4 . . . . -0.7(3) ?
    C7 C6 C5 C4 . . . . -179.94(17) ?
    O1 C7 C8 N1 . . . . -178.38(15) ?
    C6 C7 C8 N1 . . . . 3.3(3) ?
    O1 C7 C8 C9 . . . . 1.4(3) ?
    C6 C7 C8 C9 . . . . -176.92(16) ?
    C18 N1 C8 C7 . . . . 94.4(2) ?
    S1 N1 C8 C7 . . . . -42.6(2) ?
    C18 N1 C8 C9 . . . . -85.4(2) ?
    S1 N1 C8 C9 . . . . 137.60(14) ?
    O2 C9 C8 C7 . . . . -7.7(3) ?
    N2 C9 C8 C7 . . . . 172.23(16) ?
    O2 C9 C8 N1 . . . . 172.09(16) ?
    N2 C9 C8 N1 . . . . -8.0(2) ?
    C6 C5 C4 C3 . . . . 0.3(3) ?
    C11 C10 C15 C14 . . . . 1.6(3) ?
    N2 C10 C15 C14 . . . . -177.46(16) ?
    C11 C10 C15 C16 . . . . -176.85(17) ?
    N2 C10 C15 C16 . . . . 4.1(2) ?
    C13 C14 C15 C10 . . . . -2.1(3) ?
    C17 C14 C15 C10 . . . . 178.91(18) ?
    C13 C14 C15 C16 . . . . 176.29(18) ?
    C17 C14 C15 C16 . . . . -2.7(3) ?
    C13 C12 C11 C10 . . . . -2.0(3) ?
    C15 C10 C11 C12 . . . . 0.5(3) ?
    N2 C10 C11 C12 . . . . 179.45(17) ?
    C5 C4 C3 C2 . . . . 0.1(3) ?
    C11 C12 C13 C14 . . . . 1.4(3) ?
    C15 C14 C13 C12 . . . . 0.6(3) ?
    C17 C14 C13 C12 . . . . 179.7(2) ?
    C6 C1 C2 C3 . . . . -0.2(3) ?
    S1 C1 C2 C3 . . . . 177.33(16) ?
    C4 C3 C2 C1 . . . . -0.2(3) ?
loop_
    _geom_hbond_atom_site_label_D
    _geom_hbond_atom_site_label_H
    _geom_hbond_atom_site_label_A
    _geom_hbond_site_symmetry_A
    _geom_hbond_distance_DH
    _geom_hbond_distance_HA
    _geom_hbond_distance_DA
    _geom_hbond_angle_DHA
    O1 H1O O2 . 0.8400 1.7900 2.5320(18) 147.00
    N2 H1N O3 3_665 0.85(2) 2.26(2) 2.972(2) 141(2)
    C3 H3 O4 2_645 0.9500 2.4900 3.352(3) 150.00
data_global
_journal_date_recd_electronic     2009-02-24
_journal_date_accepted     2009-02-24
_journal_paper_category     QO
_journal_coeditor_code     BT2887
_publ_contact_author_name     'Waseeq Ahmad Siddiqui'
_publ_contact_author_address
;
Department of Chemistry, University of Sargodha, Sargodha, Pakistan.
;
_publ_contact_author_email     waseeqsiddiqui@gmail.com
_publ_contact_author_fax     ?
_publ_contact_author_phone     '+92 300 497 5143'
_publ_section_title
;\
<i>N</i>-(2,3-Dimethylphenyl)-4-hydroxy-2-methyl-2<i>H</i>-1,2-benzothiazine-3-\
carboxamide 1,1-dioxide
;
loop_
    _publ_author_name
    _publ_author_footnote
    _publ_author_address
    'Siddiqui, Waseeq Ahmad' .
;
Department of Chemistry, University of Sargodha, Sargodha, Pakistan
;
    'Bukahari, Iftikhar Hussain' .
;
Department of Chemistry, University of Sargodha, Sargodha, Pakistan
;
    'Zia-ur-Rehman, Muhammad' .
;
Applied Chemistry Research Centre, PCSIR Laboratories Complex, Ferozpure Road,
Lahore 54600, Pakistan
;
    'Khan, Islam Ullah' .
;
Department of Chemistry, Government College University, Lahore 54000, Pakistan
;
    'Tizzard, Graham John' .
;
School of Chemistry
University of Southampton
England
;
