# Supplementary material for: N-(2,3-Dimethyl­phen­yl)-4-hydr­oxy-2-methyl-2H-1,2-benzothia­zine-3-carboxamide 1,1-dioxide
Source: Acta Crystallogr Sect E Struct Rep Online. 2009 Feb 28;65(Pt 3):o644–5. doi: 10.1107/S1600536809006837 (PMC2968491; doi:10.1107/S1600536809006837)
Supplement: Supplementary file 2 [file e-65-0o644-Isup2.hkl]

#
# h,k,l, Fc-squared, Fo-squared, sigma(Fo-squared) and status flag
#
data_I
_shelx_title ' 2007sot0897 in P2(1)/n'
_shelx_refln_list_code          4
_shelx_F_calc_maximum      220.77
_exptl_crystal_F_000       752.00
_reflns_d_resolution_high  0.7700
 
loop_
 _symmetry_equiv_pos_as_xyz
 'x, y, z'
 '-x+1/2, y+1/2, -z+1/2'
 '-x, -y, -z'
 'x-1/2, -y-1/2, z-1/2'
 
_cell_length_a    10.2461
_cell_length_b     8.5421
_cell_length_c    19.8944
_cell_angle_alpha  90.000
_cell_angle_beta  104.832
_cell_angle_gamma  90.000
 
_shelx_F_squared_multiplier     1.000
 
loop_
 _refln_index_h
 _refln_index_k
 _refln_index_l
 _refln_F_squared_calc
 _refln_F_squared_meas
 _refln_F_squared_sigma
 _refln_observed_status
   2   0   0     7064.27     6431.88    195.28 o
   4   0   0    11479.45    11104.90    351.18 o
   6   0   0     1654.71     1589.42     42.78 o
   8   0   0        1.18        1.59      5.82 o
  10   0   0       50.43       28.32      9.30 o
  12   0   0       38.03       36.95     17.22 o
   1   1   0        7.79       -0.36      4.07 o
   2   1   0     2580.77     2490.64     57.47 o
   3   1   0     4852.64     4875.51    108.61 o
   4   1   0     1527.65     1677.01     34.24 o
   5   1   0      498.63      494.75     13.39 o
   6   1   0      144.31      154.87      8.45 o
   7   1   0        5.84       13.78      4.56 o
   8   1   0      123.94      120.74      7.44 o
   9   1   0        3.45        2.17      5.22 o
  10   1   0      261.13      259.15     13.58 o
  11   1   0       31.07       38.59      7.11 o
  12   1   0       81.36       42.73     16.59 o
   0   2   0      823.66      813.20     21.17 o
   1   2   0      129.29      134.51      4.72 o
   2   2   0      268.81      267.68      8.35 o
   3   2   0     4012.42     3663.81     85.41 o
   4   2   0      466.72      487.00     24.94 o
   5   2   0     2554.74     2637.85     55.89 o
   6   2   0       34.23       48.41      4.00 o
   7   2   0      103.18       80.97      5.84 o
   8   2   0     2118.11     2084.12     63.25 o
   9   2   0      792.10      811.38     33.61 o
  10   2   0       50.47       47.33     10.32 o
  11   2   0     1173.12     1231.53     52.94 o
  12   2   0        0.10       -1.19     13.34 o
   1   3   0      737.74      770.16     19.71 o
   2   3   0     5713.40     5407.89    105.92 o
   3   3   0     3336.38     3141.97     62.51 o
   4   3   0     1485.42     1444.47     28.23 o
   5   3   0      505.04      498.09     15.97 o
   6   3   0      158.99      149.62      9.39 o
   7   3   0        9.32        7.61      6.15 o
   8   3   0       55.56       53.82      7.15 o
   9   3   0      171.17      151.16     12.61 o
  10   3   0       40.84       57.95     10.81 o
  11   3   0        5.85        0.65      9.33 o
  12   3   0        2.40      -11.48     12.84 o
   0   4   0     3592.20     3982.38    103.67 o
   1   4   0      123.16      112.69      4.36 o
   2   4   0       62.46       40.14      3.16 o
   3   4   0      931.05      949.83     20.35 o
   4   4   0       36.17       41.20      2.65 o
   5   4   0      523.28      520.18     16.09 o
   6   4   0     1187.84     1200.33     34.09 o
   7   4   0       23.00       37.63      6.20 o
   8   4   0       38.24       34.81      5.47 o
   9   4   0       99.20      105.61      9.07 o
  10   4   0      132.83      130.67     13.15 o
  11   4   0       20.20       16.71     11.40 o
   1   5   0     1137.44     1165.28     27.06 o
   2   5   0      299.05      341.93     10.78 o
   3   5   0     1233.36     1250.11     31.47 o
   4   5   0      197.57      199.77      6.47 o
   5   5   0      111.53      112.27      6.28 o
   6   5   0      269.70      278.38     12.39 o
   7   5   0     1060.84     1159.91     42.75 o
   8   5   0      376.29      390.41     17.34 o
   9   5   0      323.30      297.18     21.48 o
  10   5   0      411.21      422.03     34.35 o
  11   5   0        0.16      -15.90     10.60 o
   0   6   0      366.46      373.30     18.83 o
   1   6   0      424.25      385.10     11.70 o
   2   6   0       87.45       94.16      7.41 o
   3   6   0        1.72        8.09      2.87 o
   4   6   0        9.23       11.45      2.71 o
   5   6   0      423.36      436.30     13.84 o
   6   6   0        1.43        8.99      3.71 o
   7   6   0      191.77      174.03     11.26 o
   8   6   0       51.52       47.53      6.56 o
   9   6   0       96.49      102.54     10.87 o
  10   6   0        0.78        7.43     10.77 o
   1   7   0       23.40       27.70      3.88 o
   2   7   0      206.03      220.42      9.90 o
   3   7   0       31.02       47.26      5.32 o
   4   7   0     1030.24     1019.98     29.27 o
   5   7   0      455.72      426.75     15.26 o
   6   7   0       73.74       77.35      7.60 o
   7   7   0       93.72       89.15      8.60 o
   8   7   0      127.23       85.29     14.04 o
   9   7   0       77.99       59.81     17.10 o
   0   8   0      439.46      505.33     56.49 o
   1   8   0      157.10      160.54     18.83 o
   2   8   0      118.27      114.92      7.43 o
   3   8   0       71.05       59.14      6.18 o
   4   8   0        6.21        8.57      4.74 o
   5   8   0       50.07       40.13      5.46 o
   6   8   0      696.88      691.36     41.78 o
   7   8   0       29.35       67.42     14.39 o
   8   8   0        0.96       -6.99      7.82 o
   1   9   0       37.37       50.25     16.73 o
   2   9   0       12.23        9.90     26.00 o
   3   9   0      251.22      257.15     14.87 o
   4   9   0       80.83       60.41      7.34 o
   5   9   0      114.67       81.64      9.92 o
   6   9   0      217.79      188.49     22.14 o
   7   9   0      398.83      375.51     42.66 o
   0  10   0      103.68      100.69     21.01 o
   1  10   0        0.32        6.33     10.89 o
   2  10   0      224.80      279.20     25.51 o
   3  10   0      114.71      117.43     17.13 o
   4  10   0        2.86       -3.13     14.11 o
   5  10   0       47.11       49.90     25.02 o
   1  11   0        0.46      -12.00     39.07 o
 -11   0   1       40.65       29.66     11.94 o
  -9   0   1     1166.93     1265.68     50.70 o
  -7   0   1      313.24      362.66     15.88 o
  -5   0   1      164.99      195.39     16.83 o
  -3   0   1     9124.53     8021.04    193.17 o
   3   0   1      244.60      155.99     11.14 o
   5   0   1     1230.78     1383.68     40.36 o
   7   0   1      363.42      355.20     17.91 o
   9   0   1     1414.30     1523.61     62.01 o
  11   0   1       51.65       46.08     10.80 o
 -12   1   1       82.30       73.72     19.88 o
 -11   1   1       71.22       63.20      9.88 o
 -10   1   1       44.52       34.45      8.48 o
  -9   1   1     1489.13     1548.31     51.05 o
  -8   1   1       40.44       30.95      6.74 o
  -7   1   1      561.21      605.64     17.14 o
  -6   1   1     1202.50     1216.70     26.18 o
  -5   1   1       77.61       82.90      4.79 o
  -4   1   1       94.55       78.32      5.33 o
  -3   1   1    23512.90    21828.30    476.35 o
  -2   1   1     3353.04     3225.25     64.63 o
  -1   1   1      897.80      518.14     94.35 o
   1   1   1     3223.21     2816.16    131.22 o
   2   1   1    48739.39    39645.72    944.61 o
   3   1   1      851.25      873.34     22.24 o
   4   1   1       68.80       66.87      6.70 o
   5   1   1      772.54      793.95     18.95 o
   6   1   1     1428.72     1368.02     33.26 o
   7   1   1      284.04      255.68     12.30 o
   8   1   1      261.25      261.22     11.53 o
   9   1   1      222.44      236.59     13.64 o
  10   1   1      478.23      515.54     23.26 o
  11   1   1       22.32       21.81      5.56 o
  12   1   1       23.93       17.58     17.13 o
 -12   2   1      137.92      117.06     14.27 o
 -11   2   1      510.52      523.65     24.78 o
 -10   2   1        2.66        1.13      5.58 o
  -9   2   1       38.29       21.66      4.25 o
  -8   2   1     1157.96     1134.20     37.44 o
  -7   2   1      405.42      430.99     12.19 o
  -6   2   1        6.91        5.43      2.85 o
  -5   2   1      776.09      822.35     19.62 o
  -4   2   1        0.59       -6.61      5.92 o
  -3   2   1       34.09       51.57      3.82 o
  -2   2   1     3572.86     3278.57     64.74 o
  -1   2   1       47.50       30.25      2.37 o
   0   2   1      116.26      131.96      4.23 o
   1   2   1        3.41        6.32      1.84 o
   2   2   1     3980.67     3879.06     81.39 o
   3   2   1      436.18      450.73     13.95 o
   4   2   1     1793.48     1702.45     40.33 o
   5   2   1     1516.37     1577.39     33.07 o
   6   2   1       44.43       53.24      3.18 o
   7   2   1       36.51       29.21      4.68 o
   8   2   1      626.48      643.68     32.17 o
   9   2   1      194.49      197.87      8.85 o
  10   2   1      197.62      199.92     10.68 o
  11   2   1        8.88       17.44     19.37 o
  12   2   1       17.57       21.55     11.41 o
 -12   3   1       34.95       48.10     14.28 o
 -11   3   1       36.52       37.92     15.37 o
 -10   3   1      613.60      667.26     29.71 o
  -9   3   1       70.47       47.60      7.56 o
  -8   3   1        2.13       12.37      6.10 o
  -7   3   1       34.27       38.88      5.67 o
  -6   3   1      838.49      829.82     22.38 o
  -5   3   1      696.31      614.00     17.35 o
  -4   3   1      863.37      885.83     22.11 o
  -3   3   1      143.24      133.94      4.79 o
  -2   3   1        2.59        2.61      2.17 o
  -1   3   1      212.56      219.23      6.51 o
   0   3   1     2520.06     2251.73     45.51 o
   1   3   1       35.69       39.76      3.13 o
   2   3   1     2092.06     2236.32     43.63 o
   3   3   1      893.15      912.45     22.74 o
   4   3   1      617.12      659.72     17.94 o
   5   3   1     2550.33     2316.45     68.02 o
   6   3   1       18.54       15.27      5.83 o
   7   3   1      411.32      441.79     20.04 o
   8   3   1      729.56      686.47     33.09 o
   9   3   1        6.65       15.83      9.04 o
  10   3   1        6.51       -0.74      8.94 o
  11   3   1      118.88       98.92     17.56 o
  12   3   1      145.36      148.96     20.17 o
 -12   4   1        0.40        6.37     15.02 o
 -11   4   1      311.21      328.07     26.99 o
 -10   4   1       43.98       17.56      7.43 o
  -9   4   1      137.55      147.65     10.34 o
  -8   4   1        0.26        2.82      4.62 o
  -7   4   1      758.73      776.39     28.19 o
  -6   4   1      288.74      305.39     12.99 o
  -5   4   1      873.89      923.53     30.13 o
  -4   4   1       94.72      100.93      4.69 o
  -3   4   1      130.23      138.37      9.15 o
  -2   4   1     2604.81     2590.53     47.49 o
  -1   4   1     3966.84     3902.86     90.71 o
   0   4   1      380.06      412.71     11.23 o
   1   4   1      244.67      257.34      7.35 o
   2   4   1      256.62      209.19      8.17 o
   3   4   1     1476.40     1531.14     32.92 o
   4   4   1      709.72      798.98     18.54 o
   5   4   1      490.71      530.07     15.77 o
   6   4   1      209.68      261.07     15.33 o
   7   4   1       90.27       92.71      8.20 o
   8   4   1      112.77      114.58     12.66 o
   9   4   1      102.52      112.10     11.85 o
  10   4   1      111.28       77.47     10.06 o
  11   4   1        9.40        9.88      9.56 o
 -11   5   1      298.90      214.38     26.14 o
 -10   5   1       10.79       28.32      7.10 o
  -9   5   1      197.28      203.43     13.13 o
  -8   5   1      178.10      176.82     10.35 o
  -7   5   1      100.88       86.02      7.34 o
  -6   5   1      677.92      643.85     19.89 o
  -5   5   1      413.86      413.97     14.25 o
  -4   5   1     1521.96     1570.17     34.71 o
  -3   5   1        9.26        7.20      3.23 o
  -2   5   1      863.08      814.62     22.90 o
  -1   5   1       48.29       63.75      6.48 o
   0   5   1      188.70      202.52      8.99 o
   1   5   1      778.58      790.92     21.96 o
   2   5   1       27.99       49.45      3.87 o
   3   5   1      369.54      362.10     12.44 o
   4   5   1       65.45       79.49      4.50 o
   5   5   1      436.34      445.45     16.25 o
   6   5   1      386.03      412.65     16.90 o
   7   5   1       74.19       60.78      6.72 o
   8   5   1      102.48      108.79     12.66 o
   9   5   1      891.60      929.70     42.94 o
  10   5   1        4.39        1.78      8.09 o
  11   5   1      441.40      420.68     38.57 o
 -10   6   1       16.07       -0.06      7.74 o
  -9   6   1       10.80       11.94      6.92 o
  -8   6   1       32.02       41.41      7.21 o
  -7   6   1      316.73      286.05     14.50 o
  -6   6   1        0.47       -6.22      4.15 o
  -5   6   1      528.64      548.82     15.93 o
  -4   6   1      136.08      114.49      7.81 o
  -3   6   1        4.55        5.83      2.85 o
  -2   6   1      206.69      197.74     13.40 o
  -1   6   1       12.77       12.96      2.18 o
   0   6   1        9.41       13.20      3.44 o
   1   6   1       86.26       87.47      5.94 o
   2   6   1       22.33       19.26      2.46 o
   3   6   1      605.67      629.71     16.77 o
   4   6   1      270.56      257.22      9.01 o
   5   6   1        8.77       12.14      4.23 o
   6   6   1      552.06      507.40     20.04 o
   7   6   1     1310.02     1285.14     49.63 o
   8   6   1       87.67       71.39     10.12 o
   9   6   1       63.10       40.72      7.25 o
  10   6   1      286.20      298.91     33.96 o
 -10   7   1        7.83        3.13     10.06 o
  -9   7   1      225.15      273.90     22.84 o
  -8   7   1      227.85      226.47     14.67 o
  -7   7   1        5.96       15.22      6.35 o
  -6   7   1       70.93       68.15      7.29 o
  -5   7   1      157.18      181.57      8.27 o
  -4   7   1      635.73      627.30     19.83 o
  -3   7   1        2.30        6.02      3.21 o
  -2   7   1      294.98      308.29     12.13 o
  -1   7   1      261.65      255.49     15.59 o
   0   7   1      264.66      277.30     15.28 o
   1   7   1     1245.26     1292.84     39.94 o
   2   7   1      332.28      338.34     11.33 o
   3   7   1      675.06      644.32     20.93 o
   4   7   1       74.52       87.11      5.54 o
   5   7   1      123.26      150.29      7.58 o
   6   7   1      191.04      208.90     11.83 o
   7   7   1      231.62      280.52     20.89 o
   8   7   1        4.87        0.78      8.88 o
   9   7   1       13.75       36.12     10.66 o
  -9   8   1       20.81        4.41     30.03 o
  -8   8   1        9.59        6.76      8.50 o
  -7   8   1      478.84      547.61     38.19 o
  -6   8   1       12.93       11.49      6.63 o
  -5   8   1        4.61        4.12      4.65 o
  -4   8   1      212.33      214.45     14.71 o
  -3   8   1      755.84      784.59     28.08 o
  -2   8   1       23.93       18.09      4.25 o
  -1   8   1        2.01        5.84      2.66 o
   0   8   1      103.64      100.03      7.46 o
   1   8   1      512.42      497.85     39.64 o
   2   8   1        7.55        3.72      1.57 o
   3   8   1       53.07       49.48      4.28 o
   4   8   1      125.59      132.73      8.16 o
   5   8   1       38.61       39.71      3.62 o
   6   8   1        0.31        7.60      9.31 o
   7   8   1        0.01       -4.56      9.57 o
   8   8   1       11.76        3.43     18.89 o
  -7   9   1        0.04       16.85     12.43 o
  -6   9   1       79.95       97.05     12.28 o
  -5   9   1       11.05       13.44      7.62 o
  -4   9   1      108.11       77.13      8.23 o
  -3   9   1        0.11        6.45      4.80 o
  -2   9   1        8.92       10.07      4.75 o
  -1   9   1       56.63       33.29     17.64 o
   0   9   1       25.75       28.53     11.74 o
   1   9   1        3.67      105.25    211.00 o
   2   9   1       35.40       31.68      6.71 o
   3   9   1       34.73       46.73     12.53 o
   4   9   1       59.19       59.66      7.68 o
   5   9   1       50.24       47.40     15.67 o
   6   9   1        1.90       -2.76      9.41 o
   7   9   1       38.40       35.06     13.32 o
  -5  10   1       54.55       95.16     32.31 o
  -4  10   1       67.72       30.81     75.58 o
  -3  10   1      146.02      114.00     13.88 o
  -2  10   1      526.54      558.06     45.22 o
  -1  10   1        4.71        4.31     21.09 o
   0  10   1        4.70       -7.54     17.17 o
   1  10   1       79.17       92.30     17.27 o
   2  10   1      199.94      189.56     27.05 o
   3  10   1      127.51      146.57     29.40 o
   4  10   1      913.25     1163.16    110.39 o
   5  10   1      178.30      144.79     29.62 o
  -1  11   1       86.95      106.87     17.90 o
   0  11   1        3.56       -8.59     13.47 o
   1  11   1       15.80       80.53     29.88 o
 -12   0   2     1308.24     1408.92    118.16 o
 -10   0   2      603.99      672.72     37.42 o
  -8   0   2        0.26        0.65      5.35 o
  -6   0   2      270.94      308.61     13.48 o
  -4   0   2     2660.12     2662.70     61.75 o
  -2   0   2     9554.23     8327.75    194.55 o
   2   0   2      179.45      192.61     11.50 o
   4   0   2        0.07       -2.08      7.98 o
   6   0   2      951.02      923.23     47.33 o
   8   0   2     1655.59     1601.89     72.49 o
  10   0   2      171.56      160.86     17.46 o
 -13   1   2      118.98      155.08     27.12 o
 -12   1   2       41.01       38.25      8.43 o
 -11   1   2      481.92      531.18     33.37 o
 -10   1   2       61.51       61.89      8.44 o
  -9   1   2       33.83       20.82      6.48 o
  -8   1   2      282.17      298.05     11.17 o
  -7   1   2       16.36       22.35      4.50 o
  -6   1   2     1772.35     1677.49     35.98 o
  -5   1   2     2372.08     2372.37     44.10 o
  -4   1   2       64.71       49.44      2.99 o
  -3   1   2     2571.00     2490.73     41.31 o
  -2   1   2     4112.74     3730.11     50.54 o
  -1   1   2     2633.76     2357.57     51.92 o
   1   1   2     4001.32     3477.37     63.45 o
   2   1   2     3185.22     3071.70     67.93 o
   3   1   2       32.28       21.85      3.34 o
   4   1   2     1992.60     1762.37     40.12 o
   5   1   2      260.94      256.92     11.87 o
   6   1   2     1577.80     1639.33     49.28 o
   7   1   2       83.94       93.56      8.31 o
   8   1   2      342.72      341.41     16.20 o
   9   1   2      102.28      109.14      7.78 o
  10   1   2      173.78      179.12     12.26 o
  11   1   2      214.64      239.85     21.72 o
  12   1   2       34.87       35.77     11.12 o
 -12   2   2       39.97       44.91     16.63 o
 -11   2   2      409.09      397.03     26.14 o
 -10   2   2        7.65        4.52      5.33 o
  -9   2   2       42.31       45.46      5.03 o
  -8   2   2      123.22      137.19     13.85 o
  -7   2   2        8.39        8.39      3.84 o
  -6   2   2     1521.35     1592.60     31.70 o
  -5   2   2      210.00      216.19      6.59 o
  -4   2   2      815.83      817.28     15.01 o
  -3   2   2     5475.62     4997.40     74.20 o
  -2   2   2      587.23      576.21      9.58 o
  -1   2   2     3877.81     3625.09     73.86 o
   0   2   2      332.44      319.51      9.56 o
   1   2   2    13084.42    11934.71    263.71 o
   2   2   2    19239.89    17381.50    429.37 o
   3   2   2       37.45       23.12      4.95 o
   4   2   2     6223.94     6556.90    146.55 o
   5   2   2      250.27      262.97     10.33 o
   6   2   2      490.90      506.37     14.17 o
   7   2   2      223.85      180.28      8.62 o
   8   2   2       31.56       27.31      6.65 o
   9   2   2       24.68       17.40      2.48 o
  10   2   2       90.72       21.30     25.80 o
  11   2   2       10.41       31.54     18.07 o
  12   2   2      102.24       77.50     16.53 o
 -12   3   2      180.56      212.24     21.21 o
 -11   3   2      364.87      399.79     25.09 o
 -10   3   2      267.31      248.26     18.39 o
  -9   3   2      102.14       89.58      8.97 o
  -8   3   2      100.12      118.69      8.17 o
  -7   3   2      764.50      735.97     18.64 o
  -6   3   2      342.00      354.82     18.84 o
  -5   3   2       74.05       63.92      4.17 o
  -4   3   2      875.91      855.63     19.31 o
  -3   3   2        3.72        3.73      2.36 o
  -2   3   2       84.18      141.66      5.30 o
  -1   3   2     1710.03     1655.22     27.53 o
   0   3   2     3269.91     2989.18     55.04 o
   1   3   2     1067.97     1140.84     24.86 o
   2   3   2     2333.73     2246.32     46.98 o
   3   3   2     1625.26     1690.88     34.80 o
   4   3   2      183.23      141.43      8.17 o
   5   3   2     1373.95     1400.11     36.62 o
   6   3   2      234.80      219.28     12.84 o
   7   3   2      165.06      184.30     13.03 o
   8   3   2      119.12      155.58     14.39 o
   9   3   2      391.63      402.89     27.20 o
  10   3   2      209.40      235.01     17.74 o
  11   3   2      284.03      266.30     37.29 o
  12   3   2        1.37        0.64     17.83 o
 -12   4   2       32.94       14.15     13.27 o
 -11   4   2       15.71       19.91      9.53 o
 -10   4   2       64.31       61.23     10.03 o
  -9   4   2       88.47      106.42      8.01 o
  -8   4   2      428.23      446.94     17.57 o
  -7   4   2      498.69      477.66     16.51 o
  -6   4   2        5.12       16.23      4.59 o
  -5   4   2       27.44       31.51      3.11 o
  -4   4   2      937.90      941.50     21.35 o
  -3   4   2      723.23      752.82     16.02 o
  -2   4   2     2744.72     2943.09     56.48 o
  -1   4   2       38.73       38.63      2.71 o
   0   4   2        5.08        7.02      3.23 o
   1   4   2       13.19        7.67      2.84 o
   2   4   2      305.06      299.76      9.28 o
   3   4   2       10.63       23.51      4.50 o
   4   4   2       14.87       19.40      3.74 o
   5   4   2     1889.69     1890.48     55.95 o
   6   4   2      906.67      924.52     37.83 o
   7   4   2      388.76      391.08     18.12 o
   8   4   2      108.49      102.22      8.97 o
   9   4   2        6.90       -9.74      7.96 o
  10   4   2      222.79      245.86     25.13 o
  11   4   2      266.55      259.99     33.20 o
 -11   5   2       10.14       12.88     10.41 o
 -10   5   2       16.95       14.74      7.83 o
  -9   5   2       14.49       -2.69      7.86 o
  -8   5   2      128.89      112.24      8.55 o
  -7   5   2      887.86      912.09     32.86 o
  -6   5   2       79.39      102.29      8.92 o
  -5   5   2      751.85      777.09     17.77 o
  -4   5   2      125.21      135.54      7.40 o
  -3   5   2        5.25        6.25      2.49 o
  -2   5   2      347.76      334.91     15.06 o
  -1   5   2     1269.74     1218.84     25.46 o
   0   5   2      356.59      402.11     15.06 o
   1   5   2      512.02      474.59     15.90 o
   2   5   2     1182.90     1230.21     29.83 o
   3   5   2      279.26      283.39     10.10 o
   4   5   2      173.47      191.93      7.26 o
   5   5   2     1801.98     1782.84     49.76 o
   6   5   2        9.45       24.40      5.72 o
   7   5   2      130.63      120.59      9.42 o
   8   5   2        4.32        2.84      5.80 o
   9   5   2      360.70      429.52     27.46 o
  10   5   2      104.61       64.11      9.30 o
  11   5   2       27.44       15.93     21.64 o
 -11   6   2        2.65       -8.64      9.60 o
 -10   6   2        3.91       12.46      7.73 o
  -9   6   2      823.02      847.45     36.01 o
  -8   6   2        1.11        4.81      7.63 o
  -7   6   2      583.46      620.35     22.60 o
  -6   6   2        9.31        1.53      4.56 o
  -5   6   2     2361.67     2459.01     57.37 o
  -4   6   2        7.28        0.16      2.67 o
  -3   6   2      197.20      196.08     10.11 o
  -2   6   2       28.00       29.54      3.93 o
  -1   6   2        0.35        6.86      3.65 o
   0   6   2       22.47       26.56      5.05 o
   1   6   2        0.10        6.18      3.58 o
   2   6   2      216.72      215.37      9.05 o
   3   6   2     3253.39     3352.79     66.99 o
   4   6   2        8.18       16.61      3.88 o
   5   6   2      482.41      443.12     20.95 o
   6   6   2       78.71       68.30      9.41 o
   7   6   2      201.39      221.86     17.00 o
   8   6   2       81.33       86.02     12.54 o
   9   6   2      199.13      184.53     16.54 o
  10   6   2       38.25       93.43     21.93 o
 -10   7   2       60.82       57.35     17.34 o
  -9   7   2        6.70        6.88      7.79 o
  -8   7   2        3.58        4.85      6.91 o
  -7   7   2        8.63       11.81      8.36 o
  -6   7   2      248.20      269.71      9.12 o
  -5   7   2        0.33        1.41      3.26 o
  -4   7   2      758.96      765.09     26.80 o
  -3   7   2      441.36      439.51     22.37 o
  -2   7   2      356.80      376.39     15.07 o
  -1   7   2       82.86      100.19      7.61 o
   0   7   2       29.12       14.66      5.91 o
   1   7   2       36.34       43.51      4.75 o
   2   7   2        6.06        6.59      2.40 o
   3   7   2       32.37       19.07      3.75 o
   4   7   2      893.77      999.70     29.09 o
   5   7   2        1.41       -1.73      3.93 o
   6   7   2       20.82       20.59      4.54 o
   7   7   2        8.59        6.49      5.96 o
   8   7   2       42.19       46.90     14.23 o
   9   7   2        2.41        5.52     19.12 o
  -9   8   2       29.57       23.22     14.75 o
  -8   8   2      413.26      456.82     37.07 o
  -7   8   2        0.16       -2.84      9.14 o
  -6   8   2       87.84       63.03      7.64 o
  -5   8   2      120.09      122.52     10.15 o
  -4   8   2      223.24      226.13      9.60 o
  -3   8   2        7.11       12.48      6.00 o
  -2   8   2      127.74      108.42      8.12 o
  -1   8   2        8.50       12.63      4.15 o
   0   8   2        0.26        3.75      3.60 o
   1   8   2       87.62       82.43      7.67 o
   2   8   2      181.14      184.11     10.03 o
   3   8   2       22.71       24.54      3.35 o
   4   8   2        8.99       12.40      5.58 o
   5   8   2        2.22        1.41      2.15 o
   6   8   2      486.41      457.91     31.63 o
   7   8   2       57.32       43.90     15.59 o
   8   8   2       82.74       95.52     15.87 o
  -7   9   2      253.73      234.78     32.72 o
  -6   9   2      370.55      431.63     30.74 o
  -5   9   2       44.78       33.11     10.13 o
  -4   9   2        2.54        2.68      4.20 o
  -3   9   2      625.59      633.12     42.58 o
  -2   9   2       20.67       15.73      5.81 o
  -1   9   2      263.73      269.93     17.77 o
   0   9   2      223.58      250.17     16.87 o
   1   9   2       35.76       30.69      8.48 o
   2   9   2       18.32       13.43      5.96 o
   3   9   2       11.39       11.33      5.79 o
   4   9   2       99.23      111.26     11.92 o
   5   9   2        8.95        2.66     11.22 o
   6   9   2        4.52      -20.96     18.99 o
   7   9   2       72.11       74.98     18.06 o
  -5  10   2       63.91       57.85     22.44 o
  -4  10   2      280.79      278.39     31.09 o
  -3  10   2       34.82       52.12     12.89 o
  -2  10   2      162.93      165.75     23.41 o
  -1  10   2       66.56       54.98     18.47 o
   0  10   2       55.42       66.29     15.88 o
   1  10   2      663.62      719.24     51.43 o
   2  10   2       60.64       50.22     12.59 o
   3  10   2       40.38       18.59     21.40 o
   4  10   2       21.56       15.38     25.84 o
   5  10   2       31.68       11.29     18.25 o
  -1  11   2        0.89       15.59     11.97 o
   0  11   2       28.62       20.92     17.51 o
   1  11   2      118.81       75.61     22.19 o
 -13   0   3      523.54      473.33    133.21 o
 -11   0   3       54.08       72.46     10.90 o
  -9   0   3      470.37      484.61     36.74 o
  -7   0   3      121.90      142.76     11.20 o
  -5   0   3      598.17      657.20     23.58 o
  -3   0   3     4672.48     4508.09     93.56 o
  -1   0   3      511.84      472.27     13.55 o
   1   0   3     7694.73     6875.74    149.97 o
   3   0   3      742.24      811.12     33.11 o
   5   0   3     2537.51     2429.86     65.20 o
   7   0   3       16.12       25.02     11.92 o
   9   0   3      217.06      235.34     30.03 o
  11   0   3        0.25        2.28      9.61 o
 -13   1   3       98.19      103.39     22.48 o
 -12   1   3      869.14      938.77     51.54 o
 -11   1   3      365.49      415.45     21.71 o
 -10   1   3      349.91      337.99     18.06 o
  -9   1   3     1534.57     1597.79     53.21 o
  -8   1   3      988.51     1021.98     32.46 o
  -7   1   3      744.35      759.88     22.07 o
  -6   1   3      311.30      308.76     10.83 o
  -5   1   3      322.31      313.10      8.55 o
  -4   1   3       54.06       47.88      3.39 o
  -3   1   3     3783.67     3429.80     46.89 o
  -2   1   3     5085.25     4616.74     65.83 o
  -1   1   3      114.61       94.43      5.49 o
   0   1   3     8419.76     7643.75    142.18 o
   1   1   3      681.07      604.60     12.48 o
   2   1   3     2649.36     2568.78     54.31 o
   3   1   3        1.12        5.29      3.71 o
   4   1   3     3381.17     3209.99     64.45 o
   5   1   3       75.40       72.21      5.86 o
   6   1   3       43.60       67.90      8.24 o
   7   1   3      122.75      122.18      9.34 o
   8   1   3      895.38      876.29     35.92 o
   9   1   3      715.79      728.74     27.51 o
  10   1   3      129.24      110.13      9.51 o
  11   1   3       51.95       86.73     12.42 o
  12   1   3      154.40      130.99     21.45 o
 -12   2   3       24.38       41.73     11.77 o
 -11   2   3        7.97       10.05      4.11 o
 -10   2   3       57.80       67.80      7.11 o
  -9   2   3      814.69      809.97     26.19 o
  -8   2   3        6.51        9.38      3.56 o
  -7   2   3      172.79      183.11      6.68 o
  -6   2   3      147.42      152.06      6.07 o
  -5   2   3     1339.40     1347.62     23.23 o
  -4   2   3     5381.92     5209.76     75.18 o
  -3   2   3       17.90       19.33      2.78 o
  -2   2   3       76.32      117.44      3.86 o
  -1   2   3      182.38      135.29      4.43 o
   0   2   3     2842.55     2518.75     44.80 o
   1   2   3     5400.13     5091.85     96.20 o
   2   2   3     5561.51     5395.80     98.56 o
   3   2   3      622.67      660.69     16.26 o
   4   2   3      114.30      105.45      5.21 o
   5   2   3     1059.70     1097.34     24.76 o
   6   2   3      368.93      341.75     11.55 o
   7   2   3      300.79      327.25     12.66 o
   8   2   3       10.44        6.42      2.31 o
   9   2   3       34.14       31.47      3.78 o
  10   2   3      469.69      504.51     22.36 o
  11   2   3       30.58       46.92     12.45 o
  12   2   3       10.35       15.75     10.42 o
 -12   3   3        0.04       17.78     11.27 o
 -11   3   3        6.81        7.50      9.85 o
 -10   3   3      971.75     1022.84     38.19 o
  -9   3   3       34.07       39.63      6.49 o
  -8   3   3        0.07        1.55      3.49 o
  -7   3   3      501.28      512.44     17.73 o
  -6   3   3       50.09       53.19      5.41 o
  -5   3   3      112.69      149.64      5.10 o
  -4   3   3      644.30      660.57     11.98 o
  -3   3   3      585.96      527.01     10.58 o
  -2   3   3        8.24        3.74      2.36 o
  -1   3   3     2461.14     2392.76     60.50 o
   0   3   3      786.51      710.89     28.95 o
   1   3   3      350.22      324.44      9.05 o
   2   3   3      193.70      238.13      6.72 o
   3   3   3     7716.71     7924.83    175.85 o
   4   3   3     3108.56     3130.99     81.42 o
   5   3   3      136.36      129.95     12.73 o
   6   3   3        3.94        8.30      6.23 o
   7   3   3      611.74      645.36     28.53 o
   8   3   3      390.70      367.62     19.34 o
   9   3   3      134.31      156.89     17.49 o
  10   3   3        0.06       -2.11     10.59 o
  11   3   3        0.20      -13.68     17.35 o
 -12   4   3        4.66       17.04     15.11 o
 -11   4   3      248.00      284.14     20.37 o
 -10   4   3       13.39       17.30     22.47 o
  -9   4   3       65.73       75.50      7.53 o
  -8   4   3        0.08       -0.18      4.54 o
  -7   4   3      299.70      307.09     12.39 o
  -6   4   3        0.01        0.91      3.15 o
  -5   4   3     2047.24     1977.17     35.83 o
  -4   4   3       49.95       55.30      3.84 o
  -3   4   3      273.85      260.44      7.78 o
  -2   4   3      131.06      132.16      5.18 o
  -1   4   3     2440.27     2389.68     48.62 o
   0   4   3       31.80       53.05      6.10 o
   1   4   3      274.40      191.85      6.33 o
   2   4   3      441.97      466.45     11.62 o
   3   4   3     1077.46     1173.55     30.25 o
   4   4   3      800.24      836.87     24.77 o
   5   4   3     1668.37     1697.26     46.87 o
   6   4   3        0.09       -1.25      5.49 o
   7   4   3     2322.02     2483.09     97.73 o
   8   4   3        4.91       29.50      7.54 o
   9   4   3      449.13      466.46     28.75 o
  10   4   3      102.42      106.18     15.86 o
  11   4   3      842.82      850.70     61.79 o
 -11   5   3       94.97       85.38     10.94 o
 -10   5   3        3.87        6.66      5.62 o
  -9   5   3       30.76       33.22      7.00 o
  -8   5   3      320.79      329.93     14.20 o
  -7   5   3      170.96      165.31      8.52 o
  -6   5   3       20.47       11.73      4.49 o
  -5   5   3      761.30      762.20     19.03 o
  -4   5   3      323.38      292.07      9.08 o
  -3   5   3     3058.51     3165.37     66.15 o
  -2   5   3       78.20       72.90      5.50 o
  -1   5   3        5.60        5.99      3.49 o
   0   5   3     2666.74     2866.08     60.64 o
   1   5   3      205.43      207.34      6.36 o
   2   5   3      420.15      388.19     10.04 o
   3   5   3       77.93       81.52      5.03 o
   4   5   3      159.71      159.68      7.54 o
   5   5   3      888.03      922.33     32.91 o
   6   5   3      525.23      558.62     22.81 o
   7   5   3     1305.50     1277.74     48.71 o
   8   5   3        9.98       12.17     10.43 o
   9   5   3       79.51       60.93     10.54 o
  10   5   3       29.09        6.62     10.71 o
 -11   6   3       14.69       16.28     15.09 o
 -10   6   3      834.35      941.16     59.24 o
  -9   6   3       63.04       57.85      8.97 o
  -8   6   3       10.93       17.62      5.12 o
  -7   6   3      139.75      131.08     11.84 o
  -6   6   3      519.58      519.16     22.73 o
  -5   6   3      522.28      547.70     16.75 o
  -4   6   3      362.94      404.59     14.16 o
  -3   6   3        8.31        6.63      3.15 o
  -2   6   3      470.94      480.52     19.61 o
  -1   6   3      327.44      335.25     13.54 o
   0   6   3      388.36      393.63     12.97 o
   1   6   3     1046.03     1084.72     28.19 o
   2   6   3      172.64      130.43      6.73 o
   3   6   3      227.39      227.67      9.41 o
   4   6   3      617.47      623.40     19.95 o
   5   6   3       16.11       26.28      4.70 o
   6   6   3      289.35      265.70     15.00 o
   7   6   3       24.32       16.93      6.27 o
   8   6   3        5.30        3.61      7.73 o
   9   6   3      112.47       85.20     17.93 o
  10   6   3      260.71      258.01     31.93 o
 -10   7   3       31.23       45.95     11.30 o
  -9   7   3      120.11      123.22     19.92 o
  -8   7   3      703.08      832.45     45.07 o
  -7   7   3      445.38      438.22     20.27 o
  -6   7   3        9.61       14.55      2.99 o
  -5   7   3        2.06       -1.15      4.14 o
  -4   7   3        4.30        3.79      3.91 o
  -3   7   3      676.46      686.19     21.73 o
  -2   7   3      372.05      402.27     18.12 o
  -1   7   3       51.60       90.80      9.03 o
   0   7   3      103.88      112.02      8.67 o
   1   7   3      128.03      119.01      8.84 o
   2   7   3      120.53       98.51      4.80 o
   3   7   3      251.47      276.31     12.95 o
   4   7   3       99.21       99.42      6.00 o
   5   7   3        5.99        3.32      1.07 o
   6   7   3        9.00        3.88      5.20 o
   7   7   3       56.17       36.51     10.55 o
   8   7   3        0.05       -0.71     11.53 o
   9   7   3      170.07      170.91     24.33 o
  -9   8   3      248.48      166.05     31.43 o
  -8   8   3       50.69       74.42     21.43 o
  -7   8   3      292.52      324.23     22.96 o
  -6   8   3       25.65       27.40      5.55 o
  -5   8   3      145.50      176.98     11.20 o
  -4   8   3      276.68      243.35     11.90 o
  -3   8   3      496.48      515.58     31.33 o
  -2   8   3      109.56       99.16     12.37 o
  -1   8   3     1759.64     1726.51     63.33 o
   0   8   3      424.36      435.31     22.23 o
   1   8   3      810.17      846.35     34.00 o
   2   8   3       52.85       42.98      7.65 o
   3   8   3       12.29       10.03      3.62 o
   4   8   3       24.26       20.93      4.60 o
   5   8   3      326.07      319.86     16.23 o
   6   8   3        0.79        6.27      5.40 o
   7   8   3        9.27        0.66     14.15 o
   8   8   3       66.26       81.17     24.66 o
  -7   9   3        0.02       -4.39      8.02 o
  -6   9   3       79.24      112.14     18.54 o
  -5   9   3        0.80       10.13      8.74 o
  -4   9   3       61.16       55.33      7.87 o
  -3   9   3        5.53        2.12     11.77 o
  -2   9   3     1543.90     1618.80     82.39 o
  -1   9   3       15.15       24.28      5.71 o
   0   9   3       76.02       67.70      6.93 o
   1   9   3      119.32      101.83     11.36 o
   2   9   3      236.00      229.93     23.91 o
   3   9   3       16.86       17.18      8.11 o
   4   9   3      511.27      478.58     63.29 o
   5   9   3       17.52        2.67     11.31 o
   6   9   3       23.25       22.31     16.79 o
  -5  10   3        4.46       11.51     17.31 o
  -4  10   3      176.38      142.41     32.29 o
  -3  10   3        0.89       22.82     25.51 o
  -2  10   3        0.83      -21.48     19.46 o
  -1  10   3       79.94      129.58     65.90 o
   0  10   3       82.60      100.71     36.78 o
   1  10   3       22.17        9.85     16.70 o
   2  10   3        3.69        0.48     20.83 o
   3  10   3       44.17       63.82     24.60 o
   4  10   3      281.44      322.53     44.75 o
  -1  11   3        4.32       15.10     17.67 o
   0  11   3       40.14       31.59     14.38 o
 -12   0   4     1112.68     1132.36     72.65 o
 -10   0   4      256.92      286.71     19.22 o
  -8   0   4       41.86       46.61      9.47 o
  -6   0   4     1145.52     1115.35     51.14 o
  -4   0   4      798.09      765.86     24.15 o
  -2   0   4    12703.49    11756.02    228.58 o
   0   0   4     6973.39     6300.17    163.87 o
   2   0   4     2425.96     2180.93     60.80 o
   4   0   4        2.66        9.33     10.42 o
   6   0   4     3286.15     3370.92    118.29 o
   8   0   4      239.94      234.66     19.54 o
  10   0   4       78.32       68.33     11.87 o
  12   0   4        9.93       23.26     28.43 o
 -13   1   4       83.71       97.61     33.79 o
 -12   1   4       93.46       98.67     12.67 o
 -11   1   4      934.28     1041.55     40.74 o
 -10   1   4       53.24       55.04     11.38 o
  -9   1   4        0.47        3.93      4.82 o
  -8   1   4      285.54      293.20     10.39 o
  -7   1   4       37.12       34.73      4.48 o
  -6   1   4      448.77      522.43     12.94 o
  -5   1   4      329.56      354.35      8.58 o
  -4   1   4      288.78      256.05      7.56 o
  -3   1   4       45.21       69.39      3.43 o
  -2   1   4     3676.37     3347.00     56.73 o
  -1   1   4       65.73       84.37      4.74 o
   0   1   4     3398.38     3075.21     46.78 o
   1   1   4     6658.46     5978.52    113.33 o
   2   1   4     1443.60     1188.79     22.71 o
   3   1   4      601.46      599.03     16.14 o
   4   1   4      417.30      443.74     11.76 o
   5   1   4        0.80        1.94      3.41 o
   6   1   4      967.30      980.91     26.04 o
   7   1   4      531.43      521.72     18.04 o
   8   1   4        1.92        5.86     10.48 o
   9   1   4      310.00      315.94     17.50 o
  10   1   4        0.96        3.55      7.11 o
  11   1   4      271.90      297.63     23.03 o
  12   1   4        1.42       -0.80     21.05 o
 -13   2   4      284.29      263.53     41.94 o
 -12   2   4      103.89       74.61     18.13 o
 -11   2   4      257.12      269.69     14.87 o
 -10   2   4     2352.77     2576.69     73.89 o
  -9   2   4      414.92      416.51     14.14 o
  -8   2   4     1736.61     1814.40     41.34 o
  -7   2   4      129.12      114.61      5.46 o
  -6   2   4      352.58      338.57     11.19 o
  -5   2   4      155.73      147.89      4.90 o
  -4   2   4        1.37        4.82      1.96 o
  -3   2   4      192.21      151.64      4.38 o
  -2   2   4     2059.17     2022.10     31.57 o
  -1   2   4        7.17        0.38      2.31 o
   0   2   4       57.66       62.31      4.23 o
   1   2   4     1799.48     1690.46     34.11 o
   2   2   4     4919.11     5052.44     98.38 o
   3   2   4       51.04       75.09      5.86 o
   4   2   4     2163.53     2187.72     40.33 o
   5   2   4     1738.68     1814.73     37.84 o
   6   2   4       87.93       73.42      5.28 o
   7   2   4      106.83       92.22      7.14 o
   8   2   4       22.60       18.41      5.62 o
   9   2   4      870.17      957.69     40.10 o
  10   2   4       43.37       36.30      5.01 o
  11   2   4      293.17      298.82     30.83 o
 -12   3   4      227.69      184.28     25.41 o
 -11   3   4      137.95      118.85     11.74 o
 -10   3   4      340.58      345.41     14.31 o
  -9   3   4        3.41       15.17      4.44 o
  -8   3   4      157.35      154.87      7.50 o
  -7   3   4      353.53      361.31     11.57 o
  -6   3   4      645.87      615.53     13.08 o
  -5   3   4      384.21      408.92      8.56 o
  -4   3   4     2692.82     2793.53     43.57 o
  -3   3   4     1994.05     2079.22     36.32 o
  -2   3   4     1261.63     1283.44     23.29 o
  -1   3   4      346.06      333.40     12.55 o
   0   3   4      756.91      672.34     21.16 o
   1   3   4      256.56      226.28      9.30 o
   2   3   4     2595.34     2699.03     49.66 o
   3   3   4      114.73      110.13      5.99 o
   4   3   4      891.05      944.08     24.63 o
   5   3   4     1282.13     1343.91     44.46 o
   6   3   4     1241.83     1256.12     60.21 o
   7   3   4     1101.33     1099.38     43.75 o
   8   3   4       44.76       37.06     14.13 o
   9   3   4        7.63       15.97      8.84 o
  10   3   4      158.93      155.06     21.41 o
  11   3   4      424.24      387.61     36.99 o
 -12   4   4      246.99      217.81     28.99 o
 -11   4   4        5.58       13.16      8.15 o
 -10   4   4       10.72        9.38      5.97 o
  -9   4   4       15.91       15.63      4.75 o
  -8   4   4     1134.54     1182.93     35.15 o
  -7   4   4       16.05       11.99      4.02 o
  -6   4   4      543.32      529.26     12.71 o
  -5   4   4       25.35       19.18      4.21 o
  -4   4   4      889.75      855.57     18.60 o
  -3   4   4     3104.57     3374.95     62.16 o
  -2   4   4        1.09        4.55      2.52 o
  -1   4   4      247.17      282.97      9.86 o
   0   4   4      235.88      228.25     12.55 o
   1   4   4     4206.76     4163.41     78.02 o
   2   4   4       36.75       55.42      6.09 o
   3   4   4      158.19      139.59      6.15 o
   4   4   4      369.49      354.09     12.53 o
   5   4   4        0.30       -0.03      6.59 o
   6   4   4       65.66       91.41     13.90 o
   7   4   4      417.19      375.39     24.75 o
   8   4   4       12.32        8.09     11.00 o
   9   4   4      385.73      284.57     20.29 o
  10   4   4       76.34       96.15     50.94 o
  11   4   4       81.76       51.96     16.78 o
 -11   5   4       20.94       24.40     13.22 o
 -10   5   4      152.64      188.56     15.74 o
  -9   5   4      220.61      245.77     16.59 o
  -8   5   4      169.82      185.84     10.89 o
  -7   5   4        2.01        8.46      6.29 o
  -6   5   4        1.34        2.55      2.94 o
  -5   5   4      855.81      894.89     23.46 o
  -4   5   4      885.37      890.72     21.17 o
  -3   5   4      349.43      346.54     10.00 o
  -2   5   4      159.95      152.61     15.42 o
  -1   5   4       32.49       39.85      5.93 o
   0   5   4      321.43      309.02     10.95 o
   1   5   4      805.65      765.74     17.77 o
   2   5   4       64.72       63.86      4.61 o
   3   5   4       48.30       49.65      5.36 o
   4   5   4      532.23      561.99     16.84 o
   5   5   4      433.62      448.31     22.16 o
   6   5   4      214.08      178.25     14.97 o
   7   5   4       88.77       93.28     10.03 o
   8   5   4      245.21      271.28     19.28 o
   9   5   4      321.27      329.63     40.86 o
  10   5   4      129.79      103.96     27.83 o
 -11   6   4       34.03       26.90     17.35 o
 -10   6   4       86.32      115.42     25.60 o
  -9   6   4        0.43        5.27      6.94 o
  -8   6   4       20.10        2.29      6.86 o
  -7   6   4      700.32      755.91     27.58 o
  -6   6   4       20.04       21.42      3.30 o
  -5   6   4       89.93       71.52      5.16 o
  -4   6   4       50.56       53.47      5.26 o
  -3   6   4      511.99      503.81     11.98 o
  -2   6   4       47.90       47.73      7.16 o
  -1   6   4     2095.33     2162.00     58.62 o
   0   6   4     1117.63     1244.56     34.85 o
   1   6   4      206.57      225.52     11.02 o
   2   6   4       26.51       27.61      4.35 o
   3   6   4     2237.54     2310.31     52.71 o
   4   6   4     1084.15     1107.10     36.66 o
   5   6   4       38.11       33.53      5.13 o
   6   6   4       44.87       45.83      5.70 o
   7   6   4      251.16      235.22     18.39 o
   8   6   4      179.67      168.04     19.19 o
   9   6   4        2.01       17.93     22.50 o
  10   6   4      175.95      207.92     30.76 o
 -10   7   4      474.06      526.32     55.56 o
  -9   7   4       41.66       32.92     16.45 o
  -8   7   4      765.02      857.54     46.03 o
  -7   7   4      190.41      164.50     10.64 o
  -6   7   4      215.30      206.18      9.79 o
  -5   7   4        0.05        2.21      3.10 o
  -4   7   4       59.85       72.27      9.18 o
  -3   7   4       90.94       67.20      5.96 o
  -2   7   4       53.31       60.52      7.52 o
  -1   7   4      135.99      141.29     10.17 o
   0   7   4        9.56        6.17      4.13 o
   1   7   4     1411.24     1470.98     49.49 o
   2   7   4      127.47      128.58      9.68 o
   3   7   4      127.06      118.62      7.96 o
   4   7   4       35.31       42.51      5.01 o
   5   7   4        3.14        1.74      4.07 o
   6   7   4        0.13       12.07     10.41 o
   7   7   4      144.73      150.02     12.52 o
   8   7   4       14.20        2.87      9.90 o
   9   7   4       44.67       20.31     12.84 o
  -9   8   4      172.30      157.71     34.27 o
  -8   8   4      377.61      360.84     26.30 o
  -7   8   4      180.29      187.71     26.95 o
  -6   8   4      589.31      596.62     41.45 o
  -5   8   4      694.70      681.09     25.48 o
  -4   8   4      611.08      563.27     30.92 o
  -3   8   4      185.98      214.94     17.69 o
  -2   8   4      578.39      593.61     26.36 o
  -1   8   4     1691.39     1859.27     79.30 o
   0   8   4      337.01      365.50     19.69 o
   1   8   4        1.05        3.81      5.40 o
   2   8   4      116.12      123.85     10.97 o
   3   8   4       27.25       22.41      3.24 o
   4   8   4      117.78      137.57      8.46 o
   5   8   4      337.58      388.13     17.71 o
   6   8   4       40.17       55.44     15.93 o
   7   8   4        7.48       17.61     17.03 o
   8   8   4       35.21       46.88     20.04 o
  -7   9   4       31.13       19.31      9.21 o
  -6   9   4       48.90       78.53     13.76 o
  -5   9   4      201.72      128.23     75.92 o
  -4   9   4      456.88      445.24     24.28 o
  -3   9   4      417.15      401.13     25.60 o
  -2   9   4      291.37      276.87     33.99 o
  -1   9   4       73.86       53.40     10.05 o
   0   9   4       95.19       94.55     16.08 o
   1   9   4      510.23      482.02     35.49 o
   2   9   4      344.13      311.92     21.26 o
   3   9   4       57.34       47.69      8.48 o
   4   9   4       10.67        7.58     16.27 o
   5   9   4      162.19      159.67     16.67 o
   6   9   4      138.23      111.65     23.51 o
  -5  10   4      125.56      164.89     27.80 o
  -4  10   4        1.48       -4.66     23.16 o
  -3  10   4       64.94       37.97     17.82 o
  -2  10   4        0.20       -9.89     20.62 o
  -1  10   4        2.92        2.16     16.84 o
   0  10   4        1.73       -4.29     12.27 o
   1  10   4       13.27        6.35     13.87 o
   2  10   4        8.31       13.59      9.31 o
   3  10   4        1.77       -4.90     15.78 o
   4  10   4       16.03       26.19     60.11 o
 -13   0   5        1.52       37.98     35.91 o
 -11   0   5      470.43      474.69     36.79 o
  -9   0   5      851.89      837.28     30.30 o
  -7   0   5       62.56       86.23      9.89 o
  -5   0   5        6.04       13.69      4.02 o
  -3   0   5     2418.80     2164.99     50.75 o
  -1   0   5      791.26      654.15     20.29 o
   1   0   5      895.99      911.60     26.42 o
   3   0   5      677.36      604.22     25.35 o
   5   0   5       10.04       20.57      7.39 o
   7   0   5       32.57       15.16     12.70 o
   9   0   5       37.84       29.61     17.52 o
  11   0   5      425.22      424.39     43.50 o
 -13   1   5      404.49      422.38     35.25 o
 -12   1   5      611.57      698.86     45.18 o
 -11   1   5      186.57      189.22     13.43 o
 -10   1   5       13.73       15.72      3.68 o
  -9   1   5        2.65        5.09      2.64 o
  -8   1   5        0.06        2.98      2.79 o
  -7   1   5      596.39      584.90     15.94 o
  -6   1   5       11.26       26.78      3.24 o
  -5   1   5      584.43      506.27     11.59 o
  -4   1   5     1099.78     1042.75     18.71 o
  -3   1   5       74.72       69.07      3.25 o
  -2   1   5     2689.68     2306.55     35.95 o
  -1   1   5     1750.23     1558.13     32.28 o
   0   1   5     6162.22     5554.97     96.38 o
   1   1   5     4286.84     4082.22     74.33 o
   2   1   5      383.36      394.25      9.47 o
   3   1   5      164.23      199.05      8.46 o
   4   1   5     2857.96     2859.10     59.01 o
   5   1   5      856.12      820.01     18.62 o
   6   1   5      317.11      291.14     13.13 o
   7   1   5      451.35      459.00     19.75 o
   8   1   5      103.75      109.14      7.87 o
   9   1   5      589.28      610.93     34.69 o
  10   1   5       69.32       63.87      9.75 o
  11   1   5        0.18       -4.06     10.41 o
 -13   2   5       18.50       -4.47     10.61 o
 -12   2   5       16.57       22.38     13.92 o
 -11   2   5       60.82       71.62      8.71 o
 -10   2   5       12.02       18.88      6.50 o
  -9   2   5       10.09        8.36      3.50 o
  -8   2   5      241.87      235.83      8.86 o
  -7   2   5      198.26      180.51     10.59 o
  -6   2   5        0.60        3.02      4.14 o
  -5   2   5      245.43      241.42      7.75 o
  -4   2   5      802.92      692.15     12.00 o
  -3   2   5     2356.05     2269.18     32.13 o
  -2   2   5     1561.22     1544.38     24.07 o
  -1   2   5      239.29      236.14      7.75 o
   0   2   5      669.37      608.40     12.20 o
   1   2   5      171.48      165.80      5.49 o
   2   2   5     9117.18     8870.85    169.80 o
   3   2   5     2009.45     2285.88     46.60 o
   4   2   5     2941.78     2957.41     63.67 o
   5   2   5      794.52      839.66     22.09 o
   6   2   5     1074.39     1069.00     29.20 o
   7   2   5      146.14      127.07      8.38 o
   8   2   5     1986.99     1932.53     63.09 o
   9   2   5       11.13       20.55     12.21 o
  10   2   5        2.04       13.89      6.55 o
  11   2   5        0.57        4.66     16.06 o
 -12   3   5       55.15       47.19     15.74 o
 -11   3   5      139.57      154.72     10.12 o
 -10   3   5       45.72       43.89      5.93 o
  -9   3   5       36.54       37.13      4.53 o
  -8   3   5     1954.76     1955.96     51.28 o
  -7   3   5     2433.00     2453.79     47.55 o
  -6   3   5     1457.14     1534.82     28.68 o
  -5   3   5       91.53       93.97      4.34 o
  -4   3   5      149.57      142.76      7.60 o
  -3   3   5       21.04       23.61      2.55 o
  -2   3   5     2879.36     2872.21     49.24 o
  -1   3   5     1903.68     2014.36     35.08 o
   0   3   5     1069.99     1100.99     20.68 o
   1   3   5        0.05        6.04      1.98 o
   2   3   5     1331.08     1434.18     26.73 o
   3   3   5      757.41      712.83     17.17 o
   4   3   5     2656.16     2688.80     52.25 o
   5   3   5        5.16        8.99      3.59 o
   6   3   5        2.30        7.88      6.26 o
   7   3   5      169.99      159.05     15.28 o
   8   3   5        0.95        0.00      9.30 o
   9   3   5      183.62      170.48     17.75 o
  10   3   5        0.03       36.50     12.62 o
  11   3   5      593.64      549.44     50.65 o
 -12   4   5        1.03      -18.74     34.53 o
 -11   4   5       32.81       39.32      9.82 o
 -10   4   5        0.00        8.37      6.86 o
  -9   4   5      248.32      270.23     14.52 o
  -8   4   5        0.18        3.89      8.18 o
  -7   4   5      290.08      308.11     14.49 o
  -6   4   5      352.03      321.83      9.69 o
  -5   4   5        2.74        4.44      3.08 o
  -4   4   5       20.67       24.85      3.69 o
  -3   4   5     6860.13     6996.19    119.61 o
  -2   4   5      432.95      461.72     10.35 o
  -1   4   5      693.04      800.29     23.02 o
   0   4   5      549.89      571.87     19.01 o
   1   4   5       86.78       58.62      3.72 o
   2   4   5       48.11       44.58      3.71 o
   3   4   5     1726.66     1754.41     42.26 o
   4   4   5      277.99      345.42     11.48 o
   5   4   5      100.32       90.64     13.18 o
   6   4   5       25.80       25.93      7.49 o
   7   4   5     1072.07     1233.68     51.21 o
   8   4   5        3.25        5.41     10.55 o
   9   4   5       21.36       24.48     10.85 o
  10   4   5       19.00       11.29     19.43 o
  11   4   5      171.48      133.94     27.97 o
 -11   5   5      390.41      417.63     28.16 o
 -10   5   5       46.68       73.50     11.97 o
  -9   5   5      177.03      158.27     14.25 o
  -8   5   5      523.57      499.84     20.50 o
  -7   5   5       12.32       16.37      3.30 o
  -6   5   5      112.07      110.00      7.11 o
  -5   5   5        0.45        3.49      3.08 o
  -4   5   5       28.02       38.04      4.69 o
  -3   5   5      264.17      304.68      9.13 o
  -2   5   5       40.44       48.05      4.23 o
  -1   5   5      164.08      147.34      8.92 o
   0   5   5      428.93      437.01     16.99 o
   1   5   5        1.25        4.96      2.92 o
   2   5   5      156.04      149.60      5.46 o
   3   5   5     2595.06     2671.40     67.39 o
   4   5   5      875.70      895.00     25.95 o
   5   5   5      535.07      498.12     23.98 o
   6   5   5      144.12      143.90     11.55 o
   7   5   5       16.02       16.12     10.41 o
   8   5   5       91.10       77.56     10.68 o
   9   5   5       67.07       58.08     10.87 o
  10   5   5      168.73      190.30     32.49 o
 -11   6   5       48.88       49.97     16.58 o
 -10   6   5      215.30      226.19     24.93 o
  -9   6   5      324.21      313.82     17.34 o
  -8   6   5      591.12      660.27     29.83 o
  -7   6   5       15.36       14.07      3.21 o
  -6   6   5       66.18       75.75      5.88 o
  -5   6   5      115.44      102.09      6.18 o
  -4   6   5      571.08      588.98     16.93 o
  -3   6   5        1.06        4.19      2.19 o
  -2   6   5        0.08       -3.32      3.50 o
  -1   6   5        6.79        7.80      4.73 o
   0   6   5      534.18      508.46     19.00 o
   1   6   5      250.19      244.76     12.19 o
   2   6   5       17.86       19.30      4.66 o
   3   6   5        0.01        0.54      2.88 o
   4   6   5      403.67      408.12     14.45 o
   5   6   5     1143.68     1164.09     33.30 o
   6   6   5       59.96       57.94      7.96 o
   7   6   5      231.65      230.30     20.69 o
   8   6   5       67.09       77.80     15.84 o
   9   6   5      190.64      161.58     38.88 o
 -10   7   5       74.48      105.30     25.20 o
  -9   7   5       59.04       50.53     11.64 o
  -8   7   5      168.02      167.18     21.00 o
  -7   7   5       36.82       30.12      3.71 o
  -6   7   5     1482.21     1619.16     44.75 o
  -5   7   5      366.63      432.60     20.43 o
  -4   7   5      135.63      146.71      6.87 o
  -3   7   5        0.01        6.78      4.98 o
  -2   7   5     1314.04     1382.05     50.45 o
  -1   7   5     1511.19     1642.82     54.08 o
   0   7   5     2363.27     2462.40     75.77 o
   1   7   5     3206.62     3349.25    109.24 o
   2   7   5        5.45        0.49      7.84 o
   3   7   5      214.47      239.50     11.50 o
   4   7   5      663.76      665.95     23.88 o
   5   7   5      396.72      380.54     22.90 o
   6   7   5        5.35       -0.96      5.94 o
   7   7   5      119.19       87.39     12.64 o
   8   7   5        3.37        9.86     14.52 o
  -9   8   5      315.86      311.80     39.88 o
  -8   8   5      198.61      172.89     25.91 o
  -7   8   5        0.08       -3.00     15.37 o
  -6   8   5       76.61       86.79     29.57 o
  -5   8   5       19.47       31.63      4.85 o
  -4   8   5      138.37      134.41     12.83 o
  -3   8   5      425.51      439.17     19.10 o
  -2   8   5        0.10        7.25      6.23 o
  -1   8   5      184.37      192.81     11.49 o
   0   8   5       10.62        8.02      4.93 o
   1   8   5        0.27        3.07      4.47 o
   2   8   5      564.81      601.38     35.36 o
   3   8   5       69.83       72.32     11.34 o
   4   8   5       69.14       69.04      4.93 o
   5   8   5       92.81       70.64      9.01 o
   6   8   5        1.68       -1.17      6.49 o
   7   8   5        1.34        7.17      8.43 o
  -7   9   5      329.89      365.26     45.19 o
  -5   9   5       37.53       43.36     19.67 o
  -4   9   5      238.54      278.64     23.67 o
  -3   9   5       26.98       20.58      8.29 o
  -2   9   5      685.32      678.43     39.29 o
  -1   9   5      129.28       91.07     10.57 o
   0   9   5       18.94       17.64      9.64 o
   1   9   5       11.53       13.93     11.47 o
   2   9   5      138.75      108.90     17.56 o
   3   9   5       73.42       60.69     22.22 o
   4   9   5      332.79      297.56     44.28 o
   5   9   5       28.46       30.57      6.53 o
   6   9   5        0.29        6.35      7.10 o
  -5  10   5        0.39      -43.67     37.86 o
  -4  10   5      249.92      328.63     44.25 o
  -3  10   5        6.16      -23.35     21.81 o
  -2  10   5      563.77      651.72     62.20 o
  -1  10   5      292.48      338.49     36.09 o
   0  10   5      117.63      142.64     25.40 o
   1  10   5       33.93       19.74     16.70 o
   2  10   5      397.43      556.51     68.85 o
   3  10   5       65.00      105.08     26.27 o
   4  10   5      206.24      228.09     49.70 o
 -12   0   6      492.16      467.33    110.91 o
 -10   0   6      289.89      306.05     35.25 o
  -8   0   6      422.16      448.51     23.66 o
  -6   0   6      379.39      472.58     32.91 o
  -4   0   6     2764.06     2540.07     64.69 o
  -2   0   6     1737.96     1734.33     36.18 o
   0   0   6     1561.94     1252.12     31.21 o
   2   0   6     4843.03     4642.43    106.32 o
   4   0   6        0.96       -0.93      4.05 o
   6   0   6     8867.87     9622.51    350.80 o
   8   0   6       19.69       20.03     11.58 o
  10   0   6      530.57      500.94     56.75 o
 -13   1   6       12.11       14.62     13.26 o
 -12   1   6      159.98      140.46     13.87 o
 -11   1   6      122.91      145.62     18.73 o
 -10   1   6       92.93      110.94      9.25 o
  -9   1   6      883.04      935.46     31.98 o
  -8   1   6      336.32      349.95     12.96 o
  -7   1   6        2.85       10.17      3.71 o
  -6   1   6        2.84        3.93      2.68 o
  -5   1   6       73.11       73.65      5.25 o
  -4   1   6     2039.75     2000.38     25.89 o
  -3   1   6        0.65       -1.08      2.60 o
  -2   1   6        0.40        0.09      2.59 o
  -1   1   6        3.66        9.94      2.80 o
   0   1   6      254.78      235.86      7.31 o
   1   1   6      477.24      463.15     10.25 o
   2   1   6      168.02      125.19      7.66 o
   3   1   6      151.01      159.28      6.63 o
   4   1   6      778.90      743.86     22.54 o
   5   1   6      528.48      548.68     16.98 o
   6   1   6       37.73       57.84      7.14 o
   7   1   6        3.04        4.70      4.97 o
   8   1   6      381.91      382.19     20.74 o
   9   1   6        4.36       11.00      5.99 o
  10   1   6      244.26      224.94     14.36 o
  11   1   6        3.86       13.59     13.64 o
 -13   2   6       61.30       60.67     15.62 o
 -12   2   6       22.36       20.35     20.55 o
 -11   2   6      983.67     1104.44     47.61 o
 -10   2   6     1332.78     1467.68     53.76 o
  -9   2   6        0.08        5.74      4.63 o
  -8   2   6       17.70       17.79      5.27 o
  -7   2   6        0.41        6.35      3.28 o
  -6   2   6       95.70       86.74      5.13 o
  -5   2   6     1943.44     1997.14     31.23 o
  -4   2   6      729.07      772.07     12.44 o
  -3   2   6      329.92      324.38      7.30 o
  -2   2   6     4164.60     4199.80     64.48 o
  -1   2   6      347.13      298.43      6.81 o
   0   2   6       20.04       10.13      2.48 o
   1   2   6      151.56      128.23      7.46 o
   2   2   6     2765.66     2658.38     48.02 o
   3   2   6       60.77       58.37      4.39 o
   4   2   6      674.43      725.55     17.02 o
   5   2   6      760.09      772.73     20.67 o
   6   2   6        3.32        4.08      4.10 o
   7   2   6      143.45      152.10     12.90 o
   8   2   6       70.20       58.42     10.87 o
   9   2   6      494.70      476.93     25.42 o
  10   2   6       61.84       23.56     13.40 o
  11   2   6      408.91      400.46     59.55 o
 -12   3   6      119.60      111.99     20.39 o
 -11   3   6       85.74       71.84     14.44 o
 -10   3   6        0.47        5.01      5.39 o
  -9   3   6        0.25       -3.05      3.58 o
  -8   3   6      287.89      278.54     16.46 o
  -7   3   6     1764.64     1654.61     35.97 o
  -6   3   6        0.60        1.18      2.91 o
  -5   3   6      631.67      597.91     14.61 o
  -4   3   6      136.90      141.85      5.80 o
  -3   3   6     1816.59     1806.35     29.51 o
  -2   3   6      287.77      241.22      8.94 o
  -1   3   6     8502.62     8576.49    137.77 o
   0   3   6        0.07        4.62      2.68 o
   1   3   6        0.02        4.89      2.58 o
   2   3   6     1482.10     1398.77     27.44 o
   3   3   6       60.23       75.02      4.54 o
   4   3   6     1555.40     1579.83     37.95 o
   5   3   6        7.49        8.97      5.07 o
   6   3   6      241.69      285.15     11.48 o
   7   3   6      221.42      172.78     21.58 o
   8   3   6      365.55      442.04     33.25 o
   9   3   6        4.97        6.57      9.51 o
  10   3   6      234.38      182.59     24.24 o
  11   3   6       20.64       42.82     23.28 o
 -12   4   6       95.83      109.42     17.88 o
 -11   4   6        0.02      -21.66     14.44 o
 -10   4   6      119.92      124.79     14.39 o
  -9   4   6       82.15       78.60      7.81 o
  -8   4   6      650.10      626.75     20.57 o
  -7   4   6      328.87      330.11     11.73 o
  -6   4   6     4004.53     4084.17     76.92 o
  -5   4   6      321.57      340.68     12.53 o
  -4   4   6       16.44       17.40      3.71 o
  -3   4   6      665.42      756.03     17.56 o
  -2   4   6        1.48        4.85      2.64 o
  -1   4   6      850.90      817.18     19.62 o
   0   4   6     2315.66     2242.86     35.93 o
   1   4   6      507.53      569.19     14.61 o
   2   4   6      250.07      258.78      7.05 o
   3   4   6      201.02      224.70      7.72 o
   4   4   6       32.67       34.24      3.99 o
   5   4   6      101.61       80.77      9.93 o
   6   4   6      138.02      120.12     12.72 o
   7   4   6      371.47      315.86     18.02 o
   8   4   6        4.27       13.65      9.09 o
   9   4   6        0.31       -7.81     13.71 o
  10   4   6       66.90       67.75     18.52 o
 -11   5   6        7.70       17.48     11.34 o
 -10   5   6        0.01       12.38      6.08 o
  -9   5   6       24.81        9.23     10.31 o
  -8   5   6        1.04        0.72      3.59 o
  -7   5   6      581.46      595.88     19.78 o
  -6   5   6      851.03      911.97     23.48 o
  -5   5   6        0.67        1.17      2.98 o
  -4   5   6       18.64       27.93      4.29 o
  -3   5   6       19.97       15.13      3.61 o
  -2   5   6      170.83      156.86     10.09 o
  -1   5   6     1401.71     1388.65     34.24 o
   0   5   6     1130.55     1123.28     31.33 o
   1   5   6        3.88       16.59      5.28 o
   2   5   6      566.77      529.20     15.17 o
   3   5   6       62.30       77.96      8.73 o
   4   5   6       55.10       55.80      4.39 o
   5   5   6      157.62      155.46     11.31 o
   6   5   6      360.17      361.59     19.26 o
   7   5   6     1027.30     1036.07     45.96 o
   8   5   6        5.54        5.18      8.78 o
   9   5   6      491.79      461.91     39.73 o
  10   5   6       47.64       44.85     15.32 o
 -11   6   6      173.69      216.01     33.52 o
 -10   6   6       18.20        2.35     27.59 o
  -9   6   6      693.02      768.22     40.06 o
  -8   6   6        8.13        8.24      3.18 o
  -7   6   6       21.67        9.95      4.11 o
  -6   6   6       76.89       65.72      5.77 o
  -5   6   6      484.17      487.43     16.04 o
  -4   6   6      423.82      487.26     13.22 o
  -3   6   6        0.05        6.25      5.11 o
  -2   6   6      168.41      189.96      8.40 o
  -1   6   6      486.46      501.94     16.33 o
   0   6   6        4.63        4.01      7.90 o
   1   6   6     2900.92     3074.87     99.03 o
   2   6   6      619.73      612.70     20.41 o
   3   6   6      166.74      164.46      7.99 o
   4   6   6        6.87        6.50      3.28 o
   5   6   6      510.34      600.15     28.17 o
   6   6   6        5.95        8.63      5.68 o
   7   6   6      247.84      211.08     25.16 o
   8   6   6        8.95        1.15     10.78 o
   9   6   6      137.68      157.67     31.09 o
 -10   7   6      272.00      254.74     43.34 o
  -9   7   6      352.39      286.40     31.16 o
  -8   7   6      656.63      769.01     61.35 o
  -7   7   6      125.89      117.22      7.81 o
  -6   7   6       12.09       18.27      4.28 o
  -5   7   6      324.04      319.73     13.40 o
  -4   7   6      117.33      137.73      8.53 o
  -3   7   6      405.01      438.21     16.62 o
  -2   7   6      250.82      276.17     14.25 o
  -1   7   6     1098.41     1156.09     38.77 o
   0   7   6      442.53      448.74     19.41 o
   1   7   6      225.56      236.29     11.52 o
   2   7   6      322.42      331.20     16.11 o
   3   7   6       77.94       73.23      5.01 o
   4   7   6       43.53       36.71      5.76 o
   5   7   6        0.01        3.99      5.28 o
   6   7   6       84.61       77.02      9.50 o
   7   7   6       16.03       39.38     10.63 o
   8   7   6        0.18      -49.19     66.73 o
  -9   8   6      102.37       74.78     41.78 o
  -8   8   6      504.36      550.97     46.26 o
  -7   8   6      102.85      109.27     19.66 o
  -6   8   6        8.60        6.16      5.28 o
  -5   8   6        0.63        3.08      5.07 o
  -4   8   6      685.86      702.52     31.92 o
  -3   8   6      400.05      381.82     20.06 o
  -2   8   6       56.86       64.81      8.12 o
  -1   8   6      330.68      258.10     25.61 o
   0   8   6     1427.05     1429.94     57.35 o
   1   8   6        5.19        1.88      5.67 o
   2   8   6       72.93       62.07      7.91 o
   3   8   6        5.73        8.43      6.01 o
   4   8   6      464.24      472.46     25.39 o
   5   8   6      136.38      131.69      9.49 o
   6   8   6      191.12      169.12     17.82 o
   7   8   6       58.57       46.20     13.83 o
  -7   9   6      313.98      331.08     30.22 o
  -6   9   6      376.72      471.28     71.07 o
  -5   9   6        5.56        6.61     19.60 o
  -4   9   6      504.56      411.91     52.00 o
  -3   9   6       13.23       19.98      7.37 o
  -2   9   6      150.20      123.92     13.17 o
  -1   9   6       76.14       83.25     15.04 o
   0   9   6       36.08       40.98      8.69 o
   1   9   6      471.79      476.84     49.81 o
   2   9   6      352.36      196.36     18.21 o
   3   9   6      188.24      241.03     28.33 o
   4   9   6        1.84      -46.92     31.28 o
   5   9   6        1.16        8.97      7.95 o
   6   9   6        0.70       -9.64     18.26 o
  -4  10   6      255.86      251.10     53.59 o
  -3  10   6       27.61       14.60     18.96 o
  -2  10   6        3.26        0.40     15.00 o
  -1  10   6       63.30       33.63     22.06 o
   0  10   6      160.07      133.42     25.19 o
   1  10   6       91.80       74.06     13.07 o
   2  10   6        3.13        0.71     18.91 o
   3  10   6       33.31       50.43     19.62 o
 -13   0   7      583.89      642.23     73.70 o
 -11   0   7       93.99      101.80     16.20 o
  -9   0   7      908.75      979.86     48.31 o
  -7   0   7     1230.88     1156.83     28.11 o
  -5   0   7     4209.98     4862.58    101.25 o
  -3   0   7     1908.28     1912.16     39.95 o
  -1   0   7       78.74      124.76      6.80 o
   1   0   7      218.90      207.13     10.40 o
   3   0   7      269.99      219.81     10.23 o
   5   0   7     1813.47     1696.26     68.82 o
   7   0   7      371.25      368.52     24.99 o
   9   0   7        9.56      -21.02     24.57 o
  11   0   7        0.02       10.18     31.14 o
 -13   1   7      130.03      129.16     18.89 o
 -12   1   7       20.39       33.53     10.97 o
 -11   1   7      325.06      325.65     22.18 o
 -10   1   7      214.64      172.58     10.85 o
  -9   1   7      154.17      138.58      8.50 o
  -8   1   7      756.17      841.17     22.98 o
  -7   1   7      717.32      761.61     16.87 o
  -6   1   7      131.50      187.82      8.55 o
  -5   1   7      876.63      884.08     15.66 o
  -4   1   7      158.68      205.87      8.72 o
  -3   1   7     4107.44     4087.87     65.05 o
  -2   1   7      175.93      172.19      5.32 o
  -1   1   7       83.35       86.25      5.40 o
   0   1   7      782.44      732.99     15.56 o
   1   1   7     1026.17     1095.62     20.35 o
   2   1   7     2017.02     2046.44     32.98 o
   3   1   7     2074.17     2092.24     41.29 o
   4   1   7     1064.61     1110.62     24.79 o
   5   1   7      323.14      312.55     13.53 o
   6   1   7     1877.47     1950.77     56.99 o
   7   1   7      601.32      575.74     26.38 o
   8   1   7      853.20      931.87     34.84 o
   9   1   7      205.09      228.27     15.78 o
  10   1   7      140.65      129.23     15.96 o
  11   1   7       56.37       70.17     21.31 o
 -13   2   7       62.73       91.17     18.93 o
 -12   2   7      329.70      421.05     41.39 o
 -11   2   7       37.19       55.00     10.48 o
 -10   2   7       38.00       47.29      7.54 o
  -9   2   7       47.12       40.03      6.86 o
  -8   2   7      495.34      497.52     16.18 o
  -7   2   7       92.00      109.81      7.21 o
  -6   2   7      309.05      338.50      9.75 o
  -5   2   7       17.70       17.85      2.86 o
  -4   2   7      190.51      191.16      5.44 o
  -3   2   7      114.77      129.86      5.01 o
  -2   2   7     1826.23     1771.76     28.97 o
  -1   2   7      856.34      944.43     17.82 o
   0   2   7      852.47      945.90     20.49 o
   1   2   7     1323.81     1458.12     24.48 o
   2   2   7       91.92       96.37      4.75 o
   3   2   7      489.66      419.77     11.83 o
   4   2   7       57.29       40.61      6.68 o
   5   2   7       92.91       83.43     10.90 o
   6   2   7       98.19       93.97     10.74 o
   7   2   7       30.73       21.32      7.88 o
   8   2   7      109.57      110.26     11.81 o
   9   2   7        0.10        1.25      3.94 o
  10   2   7       37.32       44.88     17.70 o
  11   2   7       36.24       37.13     17.67 o
 -12   3   7       41.05       38.07     10.59 o
 -11   3   7      232.36      239.04     17.58 o
 -10   3   7      148.91      142.25     10.86 o
  -9   3   7      212.29      219.28     12.01 o
  -8   3   7      134.88      125.98     11.59 o
  -7   3   7      874.77      904.43     25.22 o
  -6   3   7       23.84       23.81      3.70 o
  -5   3   7      159.52      150.31      5.55 o
  -4   3   7     2874.09     2917.90     38.94 o
  -3   3   7     2305.71     2450.66     39.63 o
  -2   3   7      201.66      197.44      8.82 o
  -1   3   7     2231.67     2527.12     45.16 o
   0   3   7      502.30      449.33     10.45 o
   1   3   7     1195.11     1181.02     24.98 o
   2   3   7      710.95      752.96     16.00 o
   3   3   7     1064.89     1247.11     28.97 o
   4   3   7        0.05        5.40      3.73 o
   5   3   7        1.58        7.57      3.72 o
   6   3   7      743.07      777.34     30.53 o
   7   3   7       73.23       74.79      8.79 o
   8   3   7      842.09      847.64     53.57 o
   9   3   7        0.03        5.36     16.89 o
  10   3   7        5.41       29.86     28.17 o
 -12   4   7        2.92      -35.89     26.10 o
 -11   4   7       59.88       78.30     11.01 o
 -10   4   7        0.44        5.13      6.39 o
  -9   4   7        1.75        4.27      8.71 o
  -8   4   7        0.95        3.78      4.73 o
  -7   4   7      623.90      616.26     20.18 o
  -6   4   7      648.01      666.47     20.64 o
  -5   4   7     1365.03     1327.93     29.04 o
  -4   4   7      405.11      429.79     10.91 o
  -3   4   7     1887.75     1944.64     35.52 o
  -2   4   7        0.03       -0.19      3.95 o
  -1   4   7      650.63      580.86     12.69 o
   0   4   7      725.75      704.33     18.22 o
   1   4   7        0.43        3.30      3.47 o
   2   4   7        6.20        5.35      2.62 o
   3   4   7     1347.88     1358.98     28.90 o
   4   4   7     1309.92     1457.48     35.95 o
   5   4   7       17.68       15.16      5.74 o
   6   4   7      654.91      685.18     34.17 o
   7   4   7      102.18       92.92     10.10 o
   8   4   7       36.38       -5.95     21.59 o
   9   4   7      473.33      475.87     46.08 o
  10   4   7      170.32      130.72    106.30 o
 -11   5   7        0.58        4.10     17.56 o
 -10   5   7      239.92      295.61     25.99 o
  -9   5   7      258.25      229.48     18.45 o
  -8   5   7      231.15      234.39     11.90 o
  -7   5   7        0.04        4.73      6.18 o
  -6   5   7      449.02      384.14     14.42 o
  -5   5   7      217.55      234.94      8.55 o
  -4   5   7      125.68      122.45      5.60 o
  -3   5   7      935.93      967.74     22.80 o
  -2   5   7       67.57       70.99      4.84 o
  -1   5   7      239.39      258.63     10.69 o
   0   5   7        0.55       -0.50      1.73 o
   1   5   7     1098.95     1090.48     26.44 o
   2   5   7      155.50      158.23      7.66 o
   3   5   7      869.14      848.36     26.32 o
   4   5   7     1526.27     1543.66     48.75 o
   5   5   7       87.82       84.22     10.99 o
   6   5   7       87.53       60.40     17.07 o
   7   5   7       76.91       83.41     16.43 o
   8   5   7       40.99       65.98     10.37 o
   9   5   7      150.64      142.57     21.74 o
  10   5   7       11.97       19.46     51.06 o
 -11   6   7       16.88       39.99     25.56 o
 -10   6   7        2.50        2.70     22.20 o
  -9   6   7      264.29      268.94     22.78 o
  -8   6   7     1176.67     1265.75     53.80 o
  -7   6   7        0.37        0.29      4.91 o
  -6   6   7      213.39      224.92     10.94 o
  -5   6   7       56.54       44.25      5.15 o
  -4   6   7        0.47        8.04      3.45 o
  -3   6   7      507.61      538.37     19.36 o
  -2   6   7      593.14      586.09     17.62 o
  -1   6   7      232.35      213.66     11.67 o
   0   6   7      211.23      214.03     10.42 o
   1   6   7     2054.42     2178.39     60.76 o
   2   6   7       29.92       41.54      5.23 o
   3   6   7        7.23       12.96      3.78 o
   4   6   7     1022.21     1048.30     38.32 o
   5   6   7       31.74       26.74      5.87 o
   6   6   7       10.95       10.06     10.49 o
   7   6   7        8.95       14.79     10.45 o
   8   6   7      244.71      228.71     24.09 o
   9   6   7      399.84      351.17     49.15 o
 -10   7   7        2.83       13.45     39.29 o
  -9   7   7      920.66      996.72     82.21 o
  -8   7   7      103.71      117.62     16.17 o
  -7   7   7       29.12       35.81      5.19 o
  -6   7   7       47.17       52.03      9.46 o
  -5   7   7      158.19      184.77      9.26 o
  -4   7   7      320.85      316.73     15.14 o
  -3   7   7       73.80       78.44      8.62 o
  -2   7   7       76.00       80.50      8.19 o
  -1   7   7     1900.94     2063.46     69.84 o
   0   7   7       78.05       42.13      6.93 o
   1   7   7      739.41      717.01     29.63 o
   2   7   7      103.35       91.03     16.47 o
   3   7   7        8.66        5.90      6.08 o
   4   7   7      480.06      477.62     21.57 o
   5   7   7      156.88      161.81      9.75 o
   6   7   7      166.33      164.55     17.94 o
   7   7   7      138.43      150.98     16.46 o
   8   7   7       33.09       50.13     19.58 o
  -9   8   7        1.26       14.80     41.46 o
  -8   8   7        2.71        8.80     11.24 o
  -7   8   7      596.36      642.51     59.74 o
  -6   8   7       41.12       28.47      4.97 o
  -5   8   7      181.38      189.78     15.97 o
  -4   8   7      217.02      229.09     13.66 o
  -3   8   7       75.56       55.37      8.22 o
  -2   8   7       39.06       27.00      6.96 o
  -1   8   7     1390.80     1470.53     51.57 o
   0   8   7      102.95       99.70      8.82 o
   1   8   7       13.49        7.18      7.12 o
   2   8   7       36.91       32.56      6.76 o
   3   8   7      504.05      402.79     56.55 o
   4   8   7       11.88       12.10      2.96 o
   5   8   7       79.73       83.16      7.21 o
   6   8   7       18.65       28.94     11.22 o
   7   8   7      158.90      127.98     23.05 o
  -7   9   7       37.77       38.53     12.86 o
  -6   9   7      156.41      119.05     86.04 o
  -5   9   7       43.89      128.54     31.52 o
  -4   9   7      560.60      654.74     48.39 o
  -3   9   7       80.48       76.77      9.02 o
  -2   9   7       61.52       76.25      9.53 o
  -1   9   7       82.93       77.14     11.01 o
   0   9   7      230.08      203.82     18.22 o
   1   9   7        7.76        8.46      6.99 o
   2   9   7      247.40      225.17     57.62 o
   3   9   7       87.19       80.17     50.79 o
   4   9   7        3.26        2.01     29.55 o
   5   9   7        7.67       19.52      5.77 o
  -4  10   7       65.67       33.97     20.13 o
  -3  10   7       18.43       38.95     12.04 o
  -2  10   7      264.10      227.43     33.95 o
  -1  10   7        4.72        3.02     13.09 o
   0  10   7      369.68      423.99     62.18 o
   1  10   7       49.69       36.38     11.89 o
   2  10   7      240.71      172.30     32.25 o
   3  10   7       44.07       11.05     17.06 o
 -12   0   8       21.13       29.21     10.84 o
 -10   0   8       43.84       55.64     23.06 o
  -8   0   8      667.38      707.74     26.32 o
  -6   0   8     2884.77     3098.09     70.56 o
  -4   0   8      658.64      623.42     19.74 o
  -2   0   8      181.34      225.64     11.14 o
   0   0   8        9.12        5.33      4.94 o
   2   0   8      794.52      636.29     18.36 o
   4   0   8     3684.71     3632.09    107.18 o
   6   0   8      306.37      307.58     21.42 o
   8   0   8      754.60      852.02     57.60 o
  10   0   8       86.48       91.20     23.89 o
 -13   1   8       73.48       73.92     21.93 o
 -12   1   8      441.11      416.91     30.95 o
 -11   1   8      313.68      299.40     16.96 o
 -10   1   8      171.37      174.35     12.93 o
  -9   1   8       43.58       47.55      5.97 o
  -8   1   8      198.90      204.53      9.57 o
  -7   1   8      833.38      815.06     17.02 o
  -6   1   8      389.99      341.85     10.49 o
  -5   1   8        1.00        2.12      4.39 o
  -4   1   8       74.00       57.27      4.55 o
  -3   1   8     6773.95     7062.81     99.79 o
  -2   1   8        0.09        1.05      2.72 o
  -1   1   8      278.95      268.93      7.97 o
   0   1   8     2301.29     2328.98     36.80 o
   1   1   8     2659.08     2752.40     41.73 o
   2   1   8       36.65       52.27      5.86 o
   3   1   8      377.55      426.32     11.10 o
   4   1   8      306.84      302.88     11.53 o
   5   1   8      201.05      182.74     13.80 o
   6   1   8       10.98       14.60      5.35 o
   7   1   8      169.81      164.45     10.40 o
   8   1   8      128.32      109.18     10.51 o
   9   1   8        0.77       -0.64      7.10 o
  10   1   8       20.58       33.10     19.18 o
  11   1   8       26.13       37.39     26.97 o
 -13   2   8        0.51      -15.55     10.37 o
 -12   2   8       19.96       15.90      9.10 o
 -11   2   8      527.80      555.34     44.20 o
 -10   2   8      150.84      153.37     10.83 o
  -9   2   8      288.70      286.00     12.30 o
  -8   2   8      364.22      367.96     13.13 o
  -7   2   8      288.89      283.33     10.55 o
  -6   2   8       10.78       11.14      4.02 o
  -5   2   8      734.68      723.93     13.02 o
  -4   2   8      632.55      755.79     12.84 o
  -3   2   8     1449.65     1353.22     22.48 o
  -2   2   8      432.58      425.84     11.21 o
  -1   2   8     2852.85     2962.87     52.10 o
   0   2   8        0.24        2.40      3.12 o
   1   2   8     2097.23     2361.93     37.37 o
   2   2   8     1401.89     1417.85     24.34 o
   3   2   8      777.29      767.81     17.42 o
   4   2   8      290.25      307.86     11.11 o
   5   2   8      883.91      994.32     29.18 o
   6   2   8      405.81      437.59     23.25 o
   7   2   8      733.89      748.97     32.15 o
   8   2   8      142.86      144.03     11.09 o
   9   2   8       33.55       31.87     10.59 o
  10   2   8        0.52        0.09     13.44 o
 -12   3   8      222.70      257.69     36.57 o
 -11   3   8      172.13      157.66     19.76 o
 -10   3   8      359.44      389.46     19.53 o
  -9   3   8        7.81        0.52      7.34 o
  -8   3   8        0.16        0.85      4.48 o
  -7   3   8      250.38      283.29     12.17 o
  -6   3   8     1170.41     1125.39     23.60 o
  -5   3   8      782.96      817.20     17.02 o
  -4   3   8        6.46        8.24      2.90 o
  -3   3   8     1926.75     2036.27     29.80 o
  -2   3   8      349.95      352.00      9.47 o
  -1   3   8     3185.88     3309.02     46.28 o
   0   3   8       30.98       42.80      4.34 o
   1   3   8      333.89      295.17     11.47 o
   2   3   8       28.46       28.91      3.95 o
   3   3   8      288.44      275.17      9.82 o
   4   3   8      437.26      491.03     15.43 o
   5   3   8     1948.31     1956.44     52.73 o
   6   3   8      269.90      295.64     13.04 o
   7   3   8        0.08       -2.98      4.07 o
   8   3   8      273.69      251.28     11.90 o
   9   3   8       84.13       97.72     18.41 o
  10   3   8      124.09       75.15     17.80 o
 -12   4   8      193.68      142.51     19.03 o
 -11   4   8       16.49       43.43     13.33 o
 -10   4   8       10.94       -0.57      9.69 o
  -9   4   8      703.58      732.16     36.22 o
  -8   4   8      120.61      113.41     10.34 o
  -7   4   8     1631.74     1728.88     52.43 o
  -6   4   8       45.07       38.74      5.63 o
  -5   4   8      663.05      647.95     15.57 o
  -4   4   8        8.78        5.49      3.53 o
  -3   4   8      670.15      733.30     15.61 o
  -2   4   8      303.90      304.57      9.63 o
  -1   4   8       29.69       23.42      5.66 o
   0   4   8       44.31       30.33      3.24 o
   1   4   8        0.49        4.73      2.47 o
   2   4   8      796.27      771.50     20.45 o
   3   4   8      436.06      453.12     14.78 o
   4   4   8       95.20      109.77      6.22 o
   5   4   8       18.26       14.56      4.68 o
   6   4   8      187.89      176.42     17.61 o
   7   4   8       87.32       56.36     13.69 o
   8   4   8      122.56      152.90     17.97 o
   9   4   8      172.57      185.21     34.86 o
  10   4   8       74.84       51.02     19.94 o
 -11   5   8      415.81      428.98     30.79 o
 -10   5   8       23.83       21.03     13.95 o
  -9   5   8       15.40        9.90      5.79 o
  -8   5   8       90.30       89.50      7.77 o
  -7   5   8      315.31      306.73     13.00 o
  -6   5   8     3894.98     4103.26    112.09 o
  -5   5   8     1049.01     1059.98     26.97 o
  -4   5   8      397.36      404.07     12.14 o
  -3   5   8      493.08      478.28     13.00 o
  -2   5   8      116.48      112.00      4.97 o
  -1   5   8      911.23      909.77     21.86 o
   0   5   8      201.53      197.20      6.92 o
   1   5   8     2833.33     2783.52     74.04 o
   2   5   8       27.93       27.42      3.73 o
   3   5   8       27.61       26.41      5.71 o
   4   5   8      625.95      652.37     24.68 o
   5   5   8      636.37      658.51     34.62 o
   6   5   8      146.30      129.90     19.75 o
   7   5   8        4.74        1.71     12.53 o
   8   5   8      267.19      257.00     20.07 o
   9   5   8      187.73      213.84     26.64 o
 -11   6   8       27.91       13.06     18.59 o
 -10   6   8      195.76      145.21     24.85 o
  -9   6   8      188.95      242.83     33.26 o
  -8   6   8        3.37        4.09      5.03 o
  -7   6   8      196.07      196.09     13.98 o
  -6   6   8      197.78      179.02     19.31 o
  -5   6   8      105.43      112.72      8.34 o
  -4   6   8      264.52      257.93      9.18 o
  -3   6   8      201.17      201.54     10.87 o
  -2   6   8        1.19        0.95      4.50 o
  -1   6   8       14.38       24.70      8.77 o
   0   6   8        2.93       -1.68      4.68 o
   1   6   8     6864.63     7076.25    182.68 o
   2   6   8      664.67      619.93     24.83 o
   3   6   8       57.00       52.53      5.60 o
   4   6   8      508.23      467.97     17.61 o
   5   6   8      155.13      169.81     13.11 o
   6   6   8        2.59        9.22      6.42 o
   7   6   8      235.57      216.08     29.15 o
   8   6   8      221.33      147.37     20.59 o
   9   6   8      230.69      198.68     30.78 o
 -10   7   8      111.18       64.66     56.33 o
  -9   7   8       15.04       13.86     13.13 o
  -8   7   8        0.89       -1.85     11.35 o
  -7   7   8       98.59       90.30      8.41 o
  -6   7   8      123.84      108.21      9.36 o
  -5   7   8        3.56        3.16      6.35 o
  -4   7   8       19.90       12.35      6.01 o
  -3   7   8        0.11        2.20      5.23 o
  -2   7   8       37.05       51.07      7.15 o
  -1   7   8      309.96      297.04     14.59 o
   0   7   8     1464.35     1522.25     49.92 o
   1   7   8      162.48      149.06     11.29 o
   2   7   8       60.22       61.21      4.93 o
   3   7   8      251.32      262.30     11.66 o
   4   7   8       14.24       10.62      3.93 o
   5   7   8       70.77       59.60      7.93 o
   6   7   8      487.35      445.53     28.71 o
   7   7   8       21.90       35.01     11.59 o
   8   7   8       24.62       24.41     12.88 o
  -9   8   8      102.87       84.34     20.86 o
  -8   8   8      773.41      947.13     89.98 o
  -7   8   8      591.07      581.50     39.28 o
  -6   8   8        0.06        0.85      5.36 o
  -5   8   8       20.88       16.22      8.58 o
  -4   8   8      682.13      692.98     32.00 o
  -3   8   8        0.99      -11.14     12.04 o
  -2   8   8      381.50      385.92     21.17 o
  -1   8   8      159.00      162.37     11.16 o
   0   8   8       16.98      -11.01     13.18 o
   1   8   8      457.91      477.31     26.95 o
   2   8   8      241.00      246.47     22.01 o
   3   8   8       41.22       34.87      6.48 o
   4   8   8        0.34       -0.29      4.25 o
   5   8   8       60.76       59.47     14.08 o
   6   8   8      160.78      127.88     22.25 o
  -6   9   8       68.65      136.58     32.48 o
  -5   9   8       96.03      108.54     22.90 o
  -4   9   8       92.85      -24.32     23.80 o
  -3   9   8       27.96       41.83     10.33 o
  -2   9   8        9.05        5.22      9.96 o
  -1   9   8      264.64      247.09     51.79 o
   0   9   8      109.28      118.16     15.68 o
   1   9   8       36.54       47.19     23.19 o
   2   9   8       10.52        9.11     11.12 o
   3   9   8      218.03      216.92     39.80 o
   4   9   8      114.25      114.06     30.42 o
   5   9   8       16.59       12.68      9.44 o
  -4  10   8       75.74       99.48     27.63 o
  -3  10   8      350.31      422.55     82.31 o
  -2  10   8       45.82       62.82     20.99 o
  -1  10   8       15.06       14.08     21.90 o
   0  10   8        0.49        7.62     15.49 o
   1  10   8       53.68       38.40     14.56 o
   2  10   8      131.77      175.67     36.18 o
 -13   0   9       53.41       45.66     33.96 o
 -11   0   9      845.77      905.82     71.66 o
  -9   0   9      632.65      633.39     32.56 o
  -7   0   9        4.00        4.94      4.51 o
  -5   0   9      845.25      730.06     26.59 o
  -3   0   9        1.18        9.22      6.32 o
  -1   0   9     2599.94     2547.51     62.65 o
   1   0   9      255.47      267.29     10.68 o
   3   0   9     1677.14     1623.61     48.11 o
   5   0   9      893.70      900.36     42.70 o
   7   0   9      382.28      377.96     26.34 o
   9   0   9        1.88        2.72     20.04 o
 -13   1   9       14.02       24.34     25.25 o
 -12   1   9       50.05       40.95     11.42 o
 -11   1   9      204.87      187.90     15.37 o
 -10   1   9       23.08       26.45      7.87 o
  -9   1   9        0.60        0.45      4.40 o
  -8   1   9      608.43      621.17     19.76 o
  -7   1   9      409.07      401.92     11.53 o
  -6   1   9     1016.99     1103.12     21.23 o
  -5   1   9     1012.89     1175.24     17.50 o
  -4   1   9        1.44       11.72      3.48 o
  -3   1   9     4789.33     5011.52     80.74 o
  -2   1   9       96.93      123.59      8.09 o
  -1   1   9      752.27      798.22     14.83 o
   0   1   9      124.32      115.04      5.43 o
   1   1   9      518.29      578.02     16.60 o
   2   1   9      111.04      131.41      6.25 o
   3   1   9      161.54      155.42      9.87 o
   4   1   9     1050.52     1064.53     25.58 o
   5   1   9      296.57      294.80     18.64 o
   6   1   9      109.67       96.62      7.42 o
   7   1   9       92.76       75.65      7.27 o
   8   1   9       19.41       12.62      8.87 o
   9   1   9       41.57       38.59     12.20 o
  10   1   9        7.12        3.27     22.97 o
 -13   2   9       14.76       13.29     17.77 o
 -12   2   9      247.85      257.93     19.82 o
 -11   2   9       29.68       31.94      7.82 o
 -10   2   9      845.15      970.96     38.69 o
  -9   2   9       56.94       68.67      7.98 o
  -8   2   9       50.77       57.58      6.59 o
  -7   2   9      283.61      282.97     11.57 o
  -6   2   9     1310.39     1274.90     24.46 o
  -5   2   9       71.41       65.65      3.91 o
  -4   2   9      511.57      408.66     10.74 o
  -3   2   9     1361.97     1496.37     25.64 o
  -2   2   9      272.96      275.59      7.97 o
  -1   2   9        3.83       12.34      3.34 o
   0   2   9      145.08      128.97      6.03 o
   1   2   9       14.53       11.02      3.09 o
   2   2   9     2651.87     2805.27     45.02 o
   3   2   9       30.31       34.08      4.39 o
   4   2   9       72.85       61.37      7.53 o
   5   2   9       10.37        5.47      8.11 o
   6   2   9     1014.70     1091.40     36.60 o
   7   2   9       14.55       12.21      6.23 o
   8   2   9      249.55      261.75     20.50 o
   9   2   9        5.15       14.72     10.10 o
  10   2   9      109.84       99.63     19.58 o
 -12   3   9       20.56        4.26     25.60 o
 -11   3   9       79.31       82.61      9.40 o
 -10   3   9       91.58      106.70     10.79 o
  -9   3   9      995.88     1001.54     32.22 o
  -8   3   9       72.62       74.69      7.44 o
  -7   3   9      157.62      151.76      8.70 o
  -6   3   9       85.95       71.71      4.83 o
  -5   3   9      426.76      422.35      9.93 o
  -4   3   9      282.97      316.62      9.82 o
  -3   3   9      193.11      198.13      6.53 o
  -2   3   9      400.69      404.30     10.31 o
  -1   3   9        2.18        1.01      2.80 o
   0   3   9       12.95       13.73      3.81 o
   1   3   9      133.40      189.33     10.86 o
   2   3   9      265.93      299.67      9.47 o
   3   3   9        0.14        0.27      2.99 o
   4   3   9      133.68      117.69      8.37 o
   5   3   9       41.67       36.29      5.20 o
   6   3   9     1203.03     1271.44     42.43 o
   7   3   9       10.98       11.36      5.16 o
   8   3   9      160.18      162.30     22.17 o
   9   3   9      173.40      168.29     30.07 o
  10   3   9       25.03        5.67     22.30 o
 -12   4   9       59.55       61.79     18.31 o
 -11   4   9        3.49       -9.44      8.16 o
 -10   4   9        0.07       -3.42      5.59 o
  -9   4   9      326.78      350.09     17.24 o
  -8   4   9       85.69       86.91      7.56 o
  -7   4   9      818.79      835.25     26.09 o
  -6   4   9      797.53      834.78     22.37 o
  -5   4   9     1351.03     1413.30     29.97 o
  -4   4   9      288.73      289.67      8.87 o
  -3   4   9      123.07      159.10      7.64 o
  -2   4   9      160.71      169.73      6.21 o
  -1   4   9      498.77      494.49     12.56 o
   0   4   9        0.99        3.27      3.22 o
   1   4   9      383.81      340.09     11.08 o
   2   4   9       30.25       28.49      4.18 o
   3   4   9     1230.11     1222.60     27.73 o
   4   4   9       66.92       73.43      5.88 o
   5   4   9      459.96      491.54     20.60 o
   6   4   9      395.66      444.23     20.05 o
   7   4   9      179.26      215.81     43.51 o
   8   4   9       30.31       38.68     21.62 o
   9   4   9       98.39       77.03     30.38 o
 -11   5   9       82.33       77.68     30.47 o
 -10   5   9      349.32      333.64     23.54 o
  -9   5   9      281.60      288.23     17.34 o
  -8   5   9     1276.09     1381.38     52.61 o
  -7   5   9        7.93        3.99      3.96 o
  -6   5   9      665.96      679.10     19.31 o
  -5   5   9     1379.85     1435.47     37.13 o
  -4   5   9      281.98      280.19     10.43 o
  -3   5   9      117.82      119.93      6.02 o
  -2   5   9     2821.75     2851.32     56.89 o
  -1   5   9      284.26      260.18      7.94 o
   0   5   9        1.62        4.56      2.27 o
   1   5   9      789.21      760.33     20.34 o
   2   5   9      215.82      247.24     10.56 o
   3   5   9     3706.96     3800.47    101.36 o
   4   5   9        0.20        2.39      5.49 o
   5   5   9       19.57       14.63      6.39 o
   6   5   9       71.53       69.70     10.25 o
   7   5   9      192.57      180.19     37.38 o
   8   5   9       69.49       58.33     28.68 o
   9   5   9      245.12      211.29     33.22 o
 -11   6   9       50.52       24.29     22.68 o
 -10   6   9      102.46       94.67     33.33 o
  -9   6   9       79.72       80.37     17.17 o
  -8   6   9      125.93      128.51      8.96 o
  -7   6   9        1.41        3.36      5.03 o
  -6   6   9       67.09       67.31      5.88 o
  -5   6   9       59.94       59.99      7.88 o
  -4   6   9     1626.09     1672.21     46.46 o
  -3   6   9      932.07      955.17     24.59 o
  -2   6   9        6.46       -3.75      4.82 o
  -1   6   9        0.98        7.83      6.07 o
   0   6   9      459.52      442.05     18.82 o
   1   6   9       50.10       45.36      4.85 o
   2   6   9        0.05       -2.98      7.45 o
   3   6   9       42.06       45.17      6.42 o
   4   6   9      485.65      455.73     26.08 o
   5   6   9       84.08       91.24      6.82 o
   6   6   9      145.84       96.72     13.06 o
   7   6   9       56.66       45.81     11.37 o
   8   6   9        8.52       18.80     11.30 o
 -10   7   9       46.83       17.87     14.28 o
  -9   7   9       80.33       54.64     37.97 o
  -8   7   9      314.78      277.90     29.23 o
  -7   7   9      147.95      146.51     23.38 o
  -6   7   9      256.96      244.38     23.28 o
  -5   7   9      111.35      127.41     11.36 o
  -4   7   9       18.99       14.77      7.23 o
  -3   7   9      199.57      168.23     11.53 o
  -2   7   9      947.40      989.57     33.19 o
  -1   7   9       95.09      106.64     11.13 o
   0   7   9      353.74      364.16     17.32 o
   1   7   9      287.93      305.88     17.55 o
   2   7   9       10.71        0.38      7.36 o
   3   7   9     1661.69     1725.18     62.47 o
   4   7   9       20.25       20.45      5.38 o
   5   7   9        0.05       -3.14      5.06 o
   6   7   9      554.59      484.98     52.68 o
   7   7   9       97.69       81.97     17.63 o
  -8   8   9       79.15       87.44     24.07 o
  -7   8   9       37.21       43.51     19.39 o
  -6   8   9      128.88       96.11      9.71 o
  -5   8   9        4.86        1.95      7.47 o
  -4   8   9       61.99       67.96     14.75 o
  -3   8   9      111.05      115.17      9.70 o
  -2   8   9        0.35       -3.11     10.03 o
  -1   8   9      473.34      492.87     21.38 o
   0   8   9       20.67        7.98      6.47 o
   1   8   9      800.15      892.71     58.13 o
   2   8   9       90.79       89.02     13.99 o
   3   8   9      223.08      207.90     17.85 o
   4   8   9        4.83       -3.40     17.78 o
   5   8   9      522.62      603.44     65.63 o
   6   8   9       79.39       75.95     26.38 o
  -6   9   9      259.45      328.10     60.99 o
  -5   9   9      246.96      214.10     42.56 o
  -4   9   9        5.92        2.60      8.38 o
  -3   9   9       47.28       67.55     11.00 o
  -2   9   9      138.71      133.77     17.45 o
  -1   9   9       24.79       -7.84     15.62 o
   0   9   9        7.56       17.64     11.49 o
   1   9   9       13.62        7.66      9.61 o
   2   9   9       19.40       -7.25     34.76 o
   3   9   9       65.61       57.97     20.52 o
   4   9   9      132.11      143.55     33.75 o
  -4  10   9      195.57      145.63     55.06 o
  -3  10   9        1.37       -2.86     16.44 o
  -2  10   9       20.60       -8.85     10.64 o
  -1  10   9       32.46       96.32     26.28 o
   0  10   9      480.20      497.21     50.80 o
   1  10   9       28.79       54.05     19.35 o
   2  10   9      112.12      113.66     26.70 o
 -12   0  10      315.69      329.83     33.68 o
 -10   0  10       70.39       73.93     14.01 o
  -8   0  10     1371.02     1526.33     52.86 o
  -6   0  10     7087.72     7383.28    146.94 o
  -4   0  10     1445.98     1423.10     30.63 o
  -2   0  10     2039.20     2081.96     55.65 o
   0   0  10      131.53      139.86      8.64 o
   2   0  10      161.32      185.67      9.88 o
   4   0  10     4466.89     4641.24    140.24 o
   6   0  10      533.82      552.46     32.87 o
   8   0  10      163.38      183.79     20.58 o
  10   0  10       90.92       75.20     26.39 o
 -13   1  10        2.85       -8.42     16.01 o
 -12   1  10       29.76       38.77      9.84 o
 -11   1  10      635.27      627.20     30.78 o
 -10   1  10       52.84       64.78     10.28 o
  -9   1  10      515.68      545.72     18.50 o
  -8   1  10      109.91      104.64      7.28 o
  -7   1  10        3.29        4.00      6.61 o
  -6   1  10       90.14       82.99      5.91 o
  -5   1  10       35.17       53.30      4.74 o
  -4   1  10      350.25      326.58      9.53 o
  -3   1  10       85.32      142.42      6.49 o
  -2   1  10      249.97      292.22      8.87 o
  -1   1  10      547.46      586.78     13.80 o
   0   1  10      495.86      467.86     11.79 o
   1   1  10      631.27      746.44     21.61 o
   2   1  10       30.20       25.01      4.12 o
   3   1  10        2.38       12.16      5.57 o
   4   1  10      206.95      215.49      8.82 o
   5   1  10      127.14      123.60     19.88 o
   6   1  10      111.29      118.04     10.58 o
   7   1  10       19.25       25.91      6.88 o
   8   1  10      153.44      192.13     20.32 o
   9   1  10        0.97        0.48     13.85 o
  10   1  10       47.28       63.37     17.62 o
 -12   2  10       94.54       82.41     13.56 o
 -11   2  10      149.02      134.00     13.11 o
 -10   2  10       41.79       14.79      6.59 o
  -9   2  10        0.02        2.24      4.40 o
  -8   2  10      223.04      198.19     10.78 o
  -7   2  10      956.78      933.90     22.27 o
  -6   2  10      195.21      205.35      7.51 o
  -5   2  10        0.16       -0.24      3.34 o
  -4   2  10      905.70     1003.55     24.47 o
  -3   2  10     4583.30     4871.91     69.89 o
  -2   2  10      222.60      240.20      7.86 o
  -1   2  10     1552.68     1701.78     26.36 o
   0   2  10      101.71      133.46      5.40 o
   1   2  10       71.38       84.96      8.88 o
   2   2  10     1434.89     1470.18     28.73 o
   3   2  10     1026.03     1094.65     22.71 o
   4   2  10       31.81       40.32      5.38 o
   5   2  10      347.92      364.17     15.14 o
   6   2  10       61.88       45.93      9.92 o
   7   2  10      238.67      227.30     14.70 o
   8   2  10      116.40       92.53     12.10 o
   9   2  10        4.26        4.20     10.52 o
  10   2  10       67.17       47.54     26.46 o
 -12   3  10        7.00        0.63     10.04 o
 -11   3  10       25.11       17.68      6.89 o
 -10   3  10      329.96      371.82     17.11 o
  -9   3  10      189.37      206.69     11.44 o
  -8   3  10       64.75       75.25      6.36 o
  -7   3  10      464.24      490.02     15.52 o
  -6   3  10      578.50      573.97     15.80 o
  -5   3  10      752.43      764.61     13.99 o
  -4   3  10      121.84       87.59      4.73 o
  -3   3  10      430.02      442.48     14.74 o
  -2   3  10      312.05      383.26      9.88 o
  -1   3  10     1352.09     1403.58     27.66 o
   0   3  10       62.84       61.76      4.37 o
   1   3  10      186.88      151.40      8.37 o
   2   3  10      487.06      530.36     15.46 o
   3   3  10        5.52        1.43      3.19 o
   4   3  10      601.98      660.31     18.65 o
   5   3  10        4.04        0.07      4.18 o
   6   3  10      236.94      244.37     15.47 o
   7   3  10      313.25      285.85     16.27 o
   8   3  10      456.20      457.94     28.14 o
   9   3  10        0.48      -21.99     42.53 o
 -12   4  10      552.38      622.58     57.73 o
 -11   4  10       72.70       62.16      9.49 o
 -10   4  10        1.91        5.23      7.44 o
  -9   4  10      340.97      319.84     13.54 o
  -8   4  10      378.11      363.20     15.69 o
  -7   4  10      287.55      297.68     11.87 o
  -6   4  10      889.99      993.41     22.49 o
  -5   4  10       58.16       62.20      4.97 o
  -4   4  10        9.59       12.94      3.79 o
  -3   4  10        0.71        5.39      3.09 o
  -2   4  10      260.15      292.31      9.16 o
  -1   4  10      590.17      553.22     15.01 o
   0   4  10     1068.69     1152.09     22.77 o
   1   4  10        1.08       -1.12      3.16 o
   2   4  10      644.42      619.63     26.20 o
   3   4  10     1218.25     1195.11     31.52 o
   4   4  10      256.40      235.75     10.55 o
   5   4  10      199.09      165.61      9.91 o
   6   4  10       66.44       66.87      7.66 o
   7   4  10       69.67       65.83      6.97 o
   8   4  10      310.51      319.88     35.61 o
   9   4  10       69.64       44.40     21.18 o
 -11   5  10        7.54        4.04     16.33 o
 -10   5  10        1.44       16.93     12.24 o
  -9   5  10        3.96       16.66      6.33 o
  -8   5  10       69.28       51.71      7.28 o
  -7   5  10       32.60       40.95      5.94 o
  -6   5  10      228.91      240.54     11.01 o
  -5   5  10     1690.92     1663.90     39.79 o
  -4   5  10      863.39      921.68     22.71 o
  -3   5  10      365.50      338.23     11.63 o
  -2   5  10      137.88      142.67      6.86 o
  -1   5  10      289.96      305.11     10.81 o
   0   5  10      455.02      469.57     17.74 o
   1   5  10     1545.59     1531.65     38.50 o
   2   5  10     3981.53     4111.04    112.50 o
   3   5  10       48.74       38.22      4.69 o
   4   5  10      469.48      487.59     19.06 o
   5   5  10       14.14       18.50      6.52 o
   6   5  10      233.95      219.01     20.76 o
   7   5  10      276.50      262.47     22.01 o
   8   5  10        0.04       -1.93     11.31 o
   9   5  10       15.98       19.66     20.47 o
 -10   6  10        3.36      -13.45     13.80 o
  -9   6  10       12.51       18.74     16.84 o
  -8   6  10        7.00        1.46      6.21 o
  -7   6  10       20.58        9.37      5.40 o
  -6   6  10      168.43      173.12      8.21 o
  -5   6  10      303.91      328.54     18.71 o
  -4   6  10      664.16      675.15     20.50 o
  -3   6  10      550.91      545.74     16.83 o
  -2   6  10        6.08        7.81      5.16 o
  -1   6  10       56.77       49.48      6.34 o
   0   6  10      241.95      266.77      9.89 o
   1   6  10        5.41       -0.05      3.04 o
   2   6  10       43.15       34.79      5.26 o
   3   6  10      136.73      114.63     11.21 o
   4   6  10       51.74       63.13      7.02 o
   5   6  10      799.48      777.54     33.20 o
   6   6  10      760.40      674.65     45.24 o
   7   6  10       29.78       42.96     12.08 o
   8   6  10        0.03       26.20     21.41 o
  -9   7  10      155.19      152.90     40.24 o
  -8   7  10       16.90       12.62     11.07 o
  -7   7  10      187.90      175.41     12.83 o
  -6   7  10        0.11        3.48      5.15 o
  -5   7  10       22.35       27.70     11.35 o
  -4   7  10      777.44      784.97     31.71 o
  -3   7  10       16.29       18.67      5.65 o
  -2   7  10      649.44      702.91     24.39 o
  -1   7  10       36.30       36.71      6.22 o
   0   7  10      764.15      811.52     29.52 o
   1   7  10       24.00       11.45      6.24 o
   2   7  10       41.39       44.57      7.25 o
   3   7  10       40.37       32.69      5.11 o
   4   7  10      447.38      408.82     19.37 o
   5   7  10      347.69      346.79     24.76 o
   6   7  10      141.30      146.75     23.00 o
   7   7  10      274.54      275.79     42.01 o
  -8   8  10       81.72      104.17     18.77 o
  -7   8  10       21.72       16.66     34.31 o
  -6   8  10      130.83      130.74      9.71 o
  -5   8  10      218.57      194.59     16.36 o
  -4   8  10        0.09       11.95      7.44 o
  -3   8  10      174.61      143.57     15.48 o
  -2   8  10      531.04      592.57     27.36 o
  -1   8  10       30.70       30.00      6.64 o
   0   8  10      557.38      561.70     28.69 o
   1   8  10       23.06       17.79      6.99 o
   2   8  10       60.50       72.65     16.73 o
   3   8  10      213.35      255.46     13.70 o
   4   8  10      113.83      111.38     29.60 o
   5   8  10      138.12      126.75     22.99 o
   6   8  10      172.01      115.55     28.46 o
  -6   9  10        2.19       19.65     27.23 o
  -5   9  10        0.70       -6.26     12.22 o
  -4   9  10       57.67       45.42     12.38 o
  -3   9  10       74.57       74.95     13.10 o
  -2   9  10      318.31      349.50     43.96 o
  -1   9  10        0.01       -0.74     16.39 o
   0   9  10       93.64       88.54     31.93 o
   1   9  10      788.79      918.36     53.39 o
   2   9  10       37.15       41.92     18.20 o
   3   9  10      183.36      152.73     62.05 o
   4   9  10       11.77        8.13     19.65 o
  -3  10  10      184.40      124.50     19.82 o
  -2  10  10       29.31       51.34     14.28 o
  -1  10  10       88.51       85.55     24.42 o
   0  10  10        2.39      -44.58     90.93 o
   1  10  10       71.20       49.05     30.54 o
 -13   0  11       43.38       33.09     13.74 o
 -11   0  11      861.75      808.72     59.63 o
  -9   0  11     3666.00     3688.36    115.42 o
  -7   0  11       12.87        7.57      6.00 o
  -5   0  11     1858.46     2002.26     43.93 o
  -3   0  11       49.16       82.45      7.38 o
  -1   0  11     1101.74     1178.61     27.65 o
   1   0  11      989.25     1097.35     29.33 o
   3   0  11      140.00      152.53     12.11 o
   5   0  11      205.83      172.44     22.29 o
   7   0  11      249.00      181.09     24.06 o
   9   0  11        1.07        3.78     13.30 o
 -13   1  11       32.36       27.94     11.93 o
 -12   1  11        3.98       -2.32      6.19 o
 -11   1  11       39.28       41.70     13.92 o
 -10   1  11      760.76      795.40     27.19 o
  -9   1  11     1128.34     1213.63     34.73 o
  -8   1  11       49.46       48.86      6.54 o
  -7   1  11      487.37      532.96     13.85 o
  -6   1  11     1965.43     2096.74     32.54 o
  -5   1  11      437.89      465.39     12.07 o
  -4   1  11      588.28      595.48     12.47 o
  -3   1  11      562.45      566.90     16.43 o
  -2   1  11      611.61      637.21     14.21 o
  -1   1  11        0.10       -3.73      4.97 o
   0   1  11      283.89      276.54      8.52 o
   1   1  11     1975.99     2100.87     35.79 o
   2   1  11       21.11       20.20      3.89 o
   3   1  11       12.05       10.21      5.33 o
   4   1  11     1098.65     1069.40     30.67 o
   5   1  11      857.58      886.70     35.81 o
   6   1  11     1031.67     1109.11     36.75 o
   7   1  11       53.21       36.45      9.23 o
   8   1  11      296.61      276.65     21.74 o
   9   1  11       18.55       37.74     13.49 o
  10   1  11        1.73       10.63     16.25 o
 -12   2  11       18.88       12.09      7.65 o
 -11   2  11       73.55       60.94     12.42 o
 -10   2  11        1.57        2.60      6.24 o
  -9   2  11      379.09      354.21     14.24 o
  -8   2  11      306.17      322.25     15.68 o
  -7   2  11        0.33        0.26      4.48 o
  -6   2  11       95.86       97.86      7.61 o
  -5   2  11       51.60       39.20      3.52 o
  -4   2  11      719.18      629.85     14.92 o
  -3   2  11      920.21     1052.89     21.90 o
  -2   2  11       30.09       40.47      4.36 o
  -1   2  11      985.61     1068.73     18.02 o
   0   2  11      539.56      578.09     16.39 o
   1   2  11        2.26        4.72      4.23 o
   2   2  11     1027.63      996.68     22.73 o
   3   2  11       76.28       58.08      5.59 o
   4   2  11      201.80      224.76     10.08 o
   5   2  11        9.87       21.99      5.09 o
   6   2  11       35.28       28.16      6.84 o
   7   2  11        6.22        7.97      7.11 o
   8   2  11      542.66      598.86     29.36 o
   9   2  11       58.69       58.60     15.17 o
 -12   3  11      241.38      257.65     25.45 o
 -11   3  11       91.78       59.30      8.68 o
 -10   3  11       64.46       63.14      7.49 o
  -9   3  11      260.27      251.15     12.77 o
  -8   3  11      180.64      173.10      9.02 o
  -7   3  11      760.41      737.25     21.82 o
  -6   3  11     1594.03     1689.37     31.71 o
  -5   3  11      637.02      650.38     14.06 o
  -4   3  11       18.46       19.87      3.85 o
  -3   3  11       12.04       18.80      4.26 o
  -2   3  11     1279.56     1334.39     27.71 o
  -1   3  11     2901.93     3058.16     52.94 o
   0   3  11       38.73       41.52      4.40 o
   1   3  11       70.25       77.24      5.51 o
   2   3  11        7.45       21.22      4.18 o
   3   3  11        0.04        6.57      4.88 o
   4   3  11      421.83      393.36     13.85 o
   5   3  11      262.89      225.83     14.01 o
   6   3  11      469.31      506.46     26.08 o
   7   3  11       69.30       94.71     11.66 o
   8   3  11      174.80      190.03     19.41 o
   9   3  11      156.04      170.35     32.35 o
 -12   4  11      267.07      189.45     25.79 o
 -11   4  11      124.20      106.90     11.17 o
 -10   4  11      107.20       99.28      8.49 o
  -9   4  11        5.35       13.63      5.45 o
  -8   4  11     1069.43     1071.52     40.71 o
  -7   4  11      970.42     1061.10     32.63 o
  -6   4  11       53.71       45.54      4.92 o
  -5   4  11      236.81      249.72     10.40 o
  -4   4  11      940.11      904.56     19.36 o
  -3   4  11     1396.27     1417.35     29.57 o
  -2   4  11       10.52       18.96      3.91 o
  -1   4  11     1230.47     1300.04     29.04 o
   0   4  11      557.89      519.36     14.67 o
   1   4  11        1.17        3.94      8.41 o
   2   4  11       24.61       16.95      4.09 o
   3   4  11     2172.94     2279.47     58.07 o
   4   4  11      749.82      769.14     23.34 o
   5   4  11       10.88        7.57      4.78 o
   6   4  11        5.76        3.21      8.32 o
   7   4  11       47.31       40.06     12.23 o
   8   4  11        3.96        5.90     17.48 o
   9   4  11      282.80      256.87     59.51 o
 -11   5  11      269.21      203.26     23.65 o
 -10   5  11       10.63       26.23     13.96 o
  -9   5  11      131.01      104.14     10.04 o
  -8   5  11      227.80      230.84     14.62 o
  -7   5  11      360.44      394.68     22.55 o
  -6   5  11      232.13      260.26     13.37 o
  -5   5  11      365.74      362.56     15.18 o
  -4   5  11       97.69       98.49      6.41 o
  -3   5  11        1.16        7.25      3.06 o
  -2   5  11      379.29      387.21     14.17 o
  -1   5  11      747.63      766.61     19.51 o
   0   5  11        0.10        1.07      3.22 o
   1   5  11      138.86      115.53      7.79 o
   2   5  11        0.10        3.08      4.25 o
   3   5  11      482.02      446.91     15.70 o
   4   5  11       86.09       80.86      6.51 o
   5   5  11      125.03      123.70      8.34 o
   6   5  11       39.78       29.98     11.82 o
   7   5  11       43.09       23.70     11.44 o
   8   5  11        0.17       32.45     27.60 o
 -10   6  11      173.12      194.33     26.13 o
  -9   6  11       24.87        5.55     13.57 o
  -8   6  11      495.57      480.53     35.28 o
  -7   6  11        9.25       13.90      5.14 o
  -6   6  11      284.05      278.64     12.33 o
  -5   6  11      165.67      163.84     13.17 o
  -4   6  11      492.44      523.22     16.49 o
  -3   6  11     2005.28     2024.28     58.50 o
  -2   6  11     1070.54     1101.68     31.43 o
  -1   6  11        9.08       15.61      3.61 o
   0   6  11       62.16       46.24      4.67 o
   1   6  11      698.52      749.68     28.26 o
   2   6  11      685.03      706.86     32.10 o
   3   6  11        9.93       17.64      5.45 o
   4   6  11     1160.67     1245.52     47.81 o
   5   6  11       97.81      113.93     20.29 o
   6   6  11       11.63       36.86     13.20 o
   7   6  11        0.59        8.31     14.29 o
  -9   7  11      173.09      185.85     32.92 o
  -8   7  11        0.11       -0.04     11.51 o
  -7   7  11       52.30       36.96     23.16 o
  -6   7  11        4.44       -3.74      6.62 o
  -5   7  11       13.95       18.50      4.33 o
  -4   7  11      409.56      429.73     25.32 o
  -3   7  11      499.94      502.62     22.63 o
  -2   7  11        5.57       -2.17      5.90 o
  -1   7  11        1.43       10.52      7.44 o
   0   7  11      544.81      495.05     23.79 o
   1   7  11        4.62        5.37      4.27 o
   2   7  11       66.25       71.80     11.86 o
   3   7  11        0.06       -0.03      3.32 o
   4   7  11      572.60      553.80     29.07 o
   5   7  11      372.76      366.94     37.36 o
   6   7  11       85.27       93.39     19.54 o
  -8   8  11       20.43       61.34     22.74 o
  -7   8  11       19.50       76.57     23.80 o
  -6   8  11        3.76        2.74      4.14 o
  -5   8  11       16.03       19.93      8.67 o
  -4   8  11       85.00       87.59     10.81 o
  -3   8  11      321.32      329.17     28.30 o
  -2   8  11      145.12      142.35     14.93 o
  -1   8  11       43.23       50.67     12.17 o
   0   8  11      138.18      141.55     15.05 o
   1   8  11      396.72      418.55     51.98 o
   2   8  11        3.55        8.84      7.40 o
   3   8  11       11.09        4.34      6.37 o
   4   8  11        0.00        0.11     20.94 o
   5   8  11        0.78        0.50      4.96 o
  -5   9  11       57.20       61.19     30.05 o
  -4   9  11      387.18      360.67     35.45 o
  -3   9  11        0.32      -12.11     17.28 o
  -2   9  11      106.18      151.88     52.18 o
  -1   9  11      209.99      237.78     25.16 o
   0   9  11      577.71      608.72     61.47 o
   1   9  11      136.71      109.52     18.20 o
   2   9  11      114.74      130.72     33.20 o
   3   9  11        0.97       -3.66     14.45 o
  -2  10  11      423.33      433.44     46.55 o
  -1  10  11      137.91      116.04     22.41 o
 -12   0  12      198.81      198.38     27.14 o
 -10   0  12      101.26      115.59     15.82 o
  -8   0  12     1315.68     1302.20     45.45 o
  -6   0  12      674.69      663.52     24.57 o
  -4   0  12       62.06       67.08      7.84 o
  -2   0  12      118.31      127.28      9.14 o
   0   0  12      983.80     1040.91     29.63 o
   2   0  12        1.13        0.87      5.48 o
   4   0  12     2503.25     2574.03    102.40 o
   6   0  12      577.36      562.96     35.76 o
   8   0  12       51.93       56.41     23.61 o
 -12   1  12      256.60      275.83     21.96 o
 -11   1  12        9.16        2.19     10.40 o
 -10   1  12       88.59       99.02      8.54 o
  -9   1  12     1153.38     1182.25     30.85 o
  -8   1  12      251.96      250.25     12.42 o
  -7   1  12     2987.04     2867.88     53.77 o
  -6   1  12       77.39       87.00      6.66 o
  -5   1  12      420.03      451.04     11.96 o
  -4   1  12      129.63      133.71      7.31 o
  -3   1  12     1188.56     1162.92     21.73 o
  -2   1  12      231.19      248.92      7.83 o
  -1   1  12       19.16        8.13      3.90 o
   0   1  12      368.43      347.91     11.28 o
   1   1  12      186.57      205.16      8.86 o
   2   1  12      262.59      244.87     10.05 o
   3   1  12       65.44       85.64      6.28 o
   4   1  12      362.25      364.23     19.81 o
   5   1  12      405.77      423.33     17.51 o
   6   1  12       30.20       24.30      6.06 o
   7   1  12       12.46        8.36      8.08 o
   8   1  12      193.64      149.61     28.44 o
   9   1  12       78.16       55.02     23.88 o
 -12   2  12       64.46       59.82     14.90 o
 -11   2  12      480.86      510.42     27.32 o
 -10   2  12        8.60       16.56      7.07 o
  -9   2  12      752.64      758.21     23.93 o
  -8   2  12        7.11        6.13      4.96 o
  -7   2  12      253.36      258.67     13.14 o
  -6   2  12      151.30      161.19      6.15 o
  -5   2  12     3377.38     3420.27     57.96 o
  -4   2  12       78.70       83.68      5.53 o
  -3   2  12       53.28       62.71      5.28 o
  -2   2  12       45.19       54.81      5.49 o
  -1   2  12      174.92      165.13      6.57 o
   0   2  12      386.64      412.53     10.49 o
   1   2  12      527.96      517.68     14.19 o
   2   2  12      424.01      434.15     13.96 o
   3   2  12        0.39        6.79      3.54 o
   4   2  12      376.18      380.06     16.41 o
   5   2  12      109.81       79.14      8.40 o
   6   2  12      275.32      280.84     19.18 o
   7   2  12        6.08        8.20     10.00 o
   8   2  12      508.15      499.15     35.02 o
   9   2  12        6.21       -0.18     16.09 o
 -12   3  12      226.55      224.27     22.46 o
 -11   3  12       48.73       31.82      8.80 o
 -10   3  12      246.24      253.44     14.06 o
  -9   3  12       84.81       76.20      7.76 o
  -8   3  12      110.79       91.99      7.07 o
  -7   3  12      357.47      362.97     12.74 o
  -6   3  12     1330.25     1369.14     27.61 o
  -5   3  12        0.09       -0.01      6.64 o
  -4   3  12        0.46       -0.78      3.55 o
  -3   3  12      157.68      219.76      8.13 o
  -2   3  12       54.21       30.74      6.00 o
  -1   3  12     1550.78     1634.09     38.10 o
   0   3  12        9.58        8.74      6.55 o
   1   3  12      435.77      441.79     14.19 o
   2   3  12      439.34      429.71     13.16 o
   3   3  12     1205.88     1175.90     32.29 o
   4   3  12       57.32       65.60      5.66 o
   5   3  12      417.23      462.43     21.45 o
   6   3  12      432.51      455.41     25.08 o
   7   3  12       62.69       65.82     12.09 o
   8   3  12      259.86      252.97     21.06 o
   9   3  12        0.08        7.73     15.00 o
 -11   4  12       13.51        3.85     11.56 o
 -10   4  12      687.76      672.19     35.00 o
  -9   4  12      893.15      948.62     35.77 o
  -8   4  12      168.61      164.72     13.23 o
  -7   4  12      509.86      523.96     16.14 o
  -6   4  12     1108.94     1199.95     26.85 o
  -5   4  12       65.39       75.47      4.64 o
  -4   4  12      984.90      983.69     22.91 o
  -3   4  12       18.66       13.73      4.58 o
  -2   4  12     1043.70     1141.07     26.79 o
  -1   4  12      763.73      764.68     19.82 o
   0   4  12     2199.82     2290.10     47.21 o
   1   4  12       20.37       28.33      3.77 o
   2   4  12      134.06      154.75      8.11 o
   3   4  12       23.47       18.99      4.32 o
   4   4  12       87.05       81.46     10.67 o
   5   4  12      178.30      160.63     10.92 o
   6   4  12      280.45      269.56     19.90 o
   7   4  12        0.53       13.64     16.36 o
   8   4  12       34.66       36.02     30.94 o
 -11   5  12      400.01      366.28     64.42 o
 -10   5  12       33.78       19.96     20.45 o
  -9   5  12       27.43       37.75      8.06 o
  -8   5  12        7.56        6.53      6.15 o
  -7   5  12       30.83       32.66      9.51 o
  -6   5  12        3.13        0.29      4.06 o
  -5   5  12       95.86      115.61      6.88 o
  -4   5  12       15.51       12.76      6.10 o
  -3   5  12      209.74      178.23     10.36 o
  -2   5  12     1121.97     1102.95     27.60 o
  -1   5  12     1069.76     1089.44     32.03 o
   0   5  12        0.63        3.38      4.67 o
   1   5  12        8.77       15.05      5.22 o
   2   5  12       13.72       24.95      4.54 o
   3   5  12      209.21      229.40     10.44 o
   4   5  12        0.31       -5.42      3.64 o
   5   5  12       69.25       75.60      7.98 o
   6   5  12       40.59       41.87     14.60 o
   7   5  12       67.25       47.10     16.30 o
   8   5  12       97.18      111.69     20.26 o
 -10   6  12      121.71       62.94     63.45 o
  -9   6  12      109.65      108.31     18.31 o
  -8   6  12        1.20        5.66      6.45 o
  -7   6  12      139.61      112.77     12.45 o
  -6   6  12        9.95       12.23      5.54 o
  -5   6  12      794.68      863.46     27.64 o
  -4   6  12       21.90       29.51      4.94 o
  -3   6  12     1698.88     1782.17     43.08 o
  -2   6  12       56.46       65.56      4.62 o
  -1   6  12       67.70       74.99      5.51 o
   0   6  12      142.78      115.25     10.06 o
   1   6  12     1210.00     1320.86     46.83 o
   2   6  12      379.60      345.35     14.18 o
   3   6  12      123.08      108.25     11.99 o
   4   6  12       32.70       30.98      5.86 o
   5   6  12      349.92      328.17     29.19 o
   6   6  12        1.82       -5.27     13.58 o
   7   6  12      503.57      623.63     73.18 o
  -9   7  12      167.01      146.95     30.76 o
  -8   7  12      132.63      167.00     22.04 o
  -7   7  12       94.00      134.59     18.39 o
  -6   7  12        5.34        2.87      6.21 o
  -5   7  12       83.96       76.73      7.67 o
  -4   7  12      862.57      899.12     40.29 o
  -3   7  12        4.41       -0.91      5.98 o
  -2   7  12      578.21      607.21     26.99 o
  -1   7  12        0.88        3.93      7.26 o
   0   7  12        2.28       37.33     14.61 o
   1   7  12       24.07       25.35      4.20 o
   2   7  12      162.98      144.70     12.73 o
   3   7  12       45.16       49.82      8.66 o
   4   7  12       23.69       21.35      6.79 o
   5   7  12       37.90       14.53     16.53 o
   6   7  12      471.78      403.07     33.85 o
  -8   8  12       41.83       44.07     16.90 o
  -7   8  12       53.67       48.31     10.69 o
  -6   8  12       84.82       55.08     15.50 o
  -5   8  12      113.70       91.86     12.01 o
  -4   8  12       99.33       82.07     12.07 o
  -3   8  12       18.90        4.77     11.43 o
  -2   8  12      360.94      397.72     19.59 o
  -1   8  12      100.66       71.33     16.28 o
   0   8  12      134.38      143.96     15.67 o
   1   8  12        4.26        1.68     15.70 o
   2   8  12      100.12       89.82     14.04 o
   3   8  12       18.71       13.57      5.19 o
   4   8  12       89.12       59.80     11.36 o
   5   8  12        3.99       -7.49     15.12 o
  -5   9  12       96.38       86.30     23.17 o
  -4   9  12        1.63       -7.37     12.60 o
  -3   9  12      217.11      248.02     26.39 o
  -2   9  12      431.12      434.36     58.14 o
  -1   9  12       34.16       39.27     11.57 o
   0   9  12       25.34       65.63     31.95 o
   1   9  12      928.91     1113.44    103.33 o
   2   9  12       15.24       -1.63     45.44 o
 -11   0  13        1.08       -7.20      9.41 o
  -9   0  13      115.87       99.48     16.68 o
  -7   0  13     1350.08     1352.47     50.10 o
  -5   0  13      864.75      898.41     25.57 o
  -3   0  13     1698.62     1771.71     42.01 o
  -1   0  13     1039.22     1117.91     36.99 o
   1   0  13       53.85       76.49      7.99 o
   3   0  13        0.63        3.42      8.72 o
   5   0  13       71.63       89.26     15.60 o
   7   0  13     1472.96     1523.41    115.18 o
   9   0  13      249.37      130.92     93.33 o
 -12   1  13       39.11       27.63      9.00 o
 -11   1  13        0.03       -9.93      6.62 o
 -10   1  13      187.07      175.36     11.49 o
  -9   1  13     1224.05     1230.14     35.89 o
  -8   1  13      737.74      717.32     21.77 o
  -7   1  13        0.01       -0.37      4.58 o
  -6   1  13        6.70        6.24      4.15 o
  -5   1  13     1652.25     1733.18     35.20 o
  -4   1  13      752.15      687.72     15.41 o
  -3   1  13       88.53       72.12      5.25 o
  -2   1  13        2.01       -3.52      3.90 o
  -1   1  13       44.26       56.29      5.44 o
   0   1  13      356.20      334.89     12.09 o
   1   1  13      636.39      622.39     21.52 o
   2   1  13     2148.16     2220.13     47.80 o
   3   1  13       23.98       14.31      4.73 o
   4   1  13      216.70      210.51     10.84 o
   5   1  13     1274.90     1301.66     52.67 o
   6   1  13      715.04      746.66     42.81 o
   7   1  13        5.21        6.24      8.00 o
   8   1  13      634.96      679.73     44.15 o
   9   1  13       29.33       44.70     20.90 o
 -12   2  13      392.90      400.27     29.26 o
 -11   2  13       16.52       20.21      7.39 o
 -10   2  13      575.91      641.38     27.21 o
  -9   2  13       57.28       40.51      6.04 o
  -8   2  13      189.98      202.41     10.31 o
  -7   2  13     1064.25     1012.38     24.59 o
  -6   2  13      632.07      654.06     14.55 o
  -5   2  13      449.21      417.23     12.53 o
  -4   2  13      365.64      359.62     15.90 o
  -3   2  13      547.01      512.50     13.38 o
  -2   2  13        0.42        1.53      3.52 o
  -1   2  13      535.47      595.44     13.79 o
   0   2  13        2.00        3.34      4.08 o
   1   2  13     1083.63     1145.29     27.33 o
   2   2  13        0.73        5.27      3.85 o
   3   2  13       21.67       23.43      4.41 o
   4   2  13      503.26      541.37     20.33 o
   5   2  13     1432.68     1430.35     55.59 o
   6   2  13       66.21       61.75      9.88 o
   7   2  13       31.39       21.27      9.77 o
   8   2  13      151.06      121.81     22.10 o
   9   2  13       54.80       41.01     48.31 o
 -12   3  13       18.56        1.69     10.74 o
 -11   3  13       28.86       18.27      9.86 o
 -10   3  13        5.71        2.45      8.86 o
  -9   3  13      353.82      372.09     19.10 o
  -8   3  13       97.06      103.52      7.43 o
  -7   3  13       15.45        2.13      5.94 o
  -6   3  13     1660.74     1717.24     39.63 o
  -5   3  13      486.78      491.59     13.63 o
  -4   3  13       20.05       22.79      5.58 o
  -3   3  13      981.28      997.97     22.28 o
  -2   3  13        1.18       -0.88      4.83 o
  -1   3  13      944.57      960.56     21.14 o
   0   3  13        0.74       -3.60      4.80 o
   1   3  13      307.29      338.20     15.79 o
   2   3  13      270.52      280.81     10.78 o
   3   3  13      659.43      617.05     23.39 o
   4   3  13      126.77      119.40     11.16 o
   5   3  13       55.01       54.29     10.78 o
   6   3  13       81.27       61.25      9.76 o
   7   3  13      177.01      180.43     20.86 o
   8   3  13      124.89      132.67     50.55 o
 -11   4  13        3.43        7.38      5.57 o
 -10   4  13        1.49        3.44      5.05 o
  -9   4  13       19.89       33.40      5.93 o
  -8   4  13        3.13        2.12      9.07 o
  -7   4  13     1045.62     1114.74     29.38 o
  -6   4  13      119.40      126.87      6.26 o
  -5   4  13      247.73      248.33     10.52 o
  -4   4  13        0.17       -3.52      4.36 o
  -3   4  13      549.66      559.63     15.47 o
  -2   4  13       63.95       51.45     10.83 o
  -1   4  13     1988.78     2039.59     41.70 o
   0   4  13        0.18       -1.50      7.58 o
   1   4  13      667.81      718.69     22.90 o
   2   4  13       88.41       79.73      9.36 o
   3   4  13      730.91      733.15     26.25 o
   4   4  13       20.49       25.12      6.44 o
   5   4  13      789.35      828.46     53.12 o
   6   4  13      131.24      138.83     17.44 o
   7   4  13      146.49      133.60     20.08 o
   8   4  13       10.73       22.36     26.56 o
 -11   5  13      181.08      127.43     36.07 o
 -10   5  13      186.85      197.96     60.36 o
  -9   5  13      110.65      126.69     11.58 o
  -8   5  13      272.63      279.81     18.05 o
  -7   5  13      364.74      397.71     18.98 o
  -6   5  13       26.86       15.49      5.44 o
  -5   5  13      476.52      449.54     14.95 o
  -4   5  13      954.71      975.24     24.05 o
  -3   5  13      113.99      136.91      7.78 o
  -2   5  13      476.49      451.13     15.40 o
  -1   5  13      310.34      266.54     10.64 o
   0   5  13      929.20     1011.02     31.36 o
   1   5  13       16.45        2.20      8.13 o
   2   5  13       69.49       61.07      5.20 o
   3   5  13      246.88      250.58     12.20 o
   4   5  13        2.08        1.75      4.17 o
   5   5  13        0.04        9.24      6.55 o
   6   5  13        0.92       -1.27      9.47 o
   7   5  13      191.51      152.47     37.64 o
 -10   6  13        1.12      -35.67     44.49 o
  -9   6  13       75.08        7.47     80.99 o
  -8   6  13      201.13      205.90     19.23 o
  -7   6  13       34.25       32.64      5.30 o
  -6   6  13       91.97       93.16      8.33 o
  -5   6  13       33.47       33.27      5.63 o
  -4   6  13        5.21       -7.78      6.02 o
  -3   6  13       32.34       41.83      7.66 o
  -2   6  13      649.50      608.05     16.08 o
  -1   6  13       31.06       31.73      5.82 o
   0   6  13        3.66        8.93      4.09 o
   1   6  13        1.73        3.77      4.65 o
   2   6  13      359.16      343.11     13.52 o
   3   6  13      277.72      250.89     13.19 o
   4   6  13      292.60      264.93     16.30 o
   5   6  13       62.21       55.31     12.36 o
   6   6  13        2.32        0.25     11.39 o
  -9   7  13       20.97       -5.65     14.26 o
  -8   7  13        5.69        2.48     12.38 o
  -7   7  13       17.51       27.92     12.22 o
  -6   7  13       69.09       59.61     11.06 o
  -5   7  13        6.16        8.63      3.55 o
  -4   7  13      331.87      336.84     13.74 o
  -3   7  13      724.92      731.90     47.47 o
  -2   7  13      405.56      437.05     23.37 o
  -1   7  13       12.98        1.16      8.79 o
   0   7  13        4.64        7.80      3.59 o
   1   7  13      164.70      152.52     11.85 o
   2   7  13      101.45       70.45      7.21 o
   3   7  13      199.67      205.37     18.25 o
   4   7  13       95.87       57.83     21.82 o
   5   7  13      181.49      152.17     24.17 o
  -7   8  13       73.72       70.15     12.49 o
  -6   8  13      169.77      189.66     23.28 o
  -5   8  13      133.52      135.84     11.61 o
  -4   8  13       15.22       33.56     10.94 o
  -3   8  13       34.86       49.87     12.65 o
  -2   8  13      699.70      768.04     51.94 o
  -1   8  13      107.07      115.96     15.72 o
   0   8  13        6.03        9.61     13.36 o
   1   8  13       22.94       16.10     13.98 o
   2   8  13       38.86       33.42     11.22 o
   3   8  13      230.77      218.66     25.74 o
   4   8  13       71.21       56.60     12.50 o
  -5   9  13       90.04       97.83     23.35 o
  -4   9  13        6.49       20.07     15.44 o
  -3   9  13       34.52       22.77     15.93 o
  -2   9  13       48.86       40.62     12.99 o
  -1   9  13       60.15       55.90     15.65 o
   0   9  13      215.78      318.08     28.81 o
   1   9  13       86.50       64.88     25.21 o
   2   9  13      157.35       98.55     49.70 o
 -12   0  14      515.93      437.65     48.80 o
 -10   0  14       63.18       31.82     12.74 o
  -8   0  14     3028.23     3174.57    111.91 o
  -6   0  14      269.80      268.56     14.67 o
  -4   0  14      270.27      323.80     22.46 o
  -2   0  14      345.15      277.16     22.59 o
   0   0  14      520.64      471.06     23.90 o
   2   0  14      744.79      695.60     27.28 o
   4   0  14      868.47      877.82     43.97 o
   6   0  14       18.17       12.85      9.67 o
   8   0  14      505.76      536.36     79.20 o
 -12   1  14       92.75       91.77     14.67 o
 -11   1  14       57.80       24.17      8.96 o
 -10   1  14      190.55      196.32     14.58 o
  -9   1  14      114.66       86.73      7.21 o
  -8   1  14      189.64      135.65      9.19 o
  -7   1  14     1083.32     1086.00     23.86 o
  -6   1  14      198.13      230.36     10.54 o
  -5   1  14     1640.58     1632.39     32.92 o
  -4   1  14      249.27      258.87     14.18 o
  -3   1  14       81.72       79.34      5.81 o
  -2   1  14        3.69        5.54      3.77 o
  -1   1  14     2406.55     2417.42     39.74 o
   0   1  14       70.68       72.06      7.60 o
   1   1  14       20.43       22.69      4.82 o
   2   1  14      173.23      177.46     12.34 o
   3   1  14     1667.74     1654.84     58.56 o
   4   1  14       83.79       89.89      7.98 o
   5   1  14      107.77      108.20      9.96 o
   6   1  14       51.23       45.38      8.01 o
   7   1  14      608.78      625.10     47.24 o
   8   1  14      335.02      374.65     39.34 o
 -12   2  14       60.00       22.99     11.76 o
 -11   2  14       71.40       54.56      8.23 o
 -10   2  14       77.85       62.94      8.76 o
  -9   2  14      230.06      226.38     14.26 o
  -8   2  14       89.09       79.74      7.65 o
  -7   2  14      139.29      116.07      7.93 o
  -6   2  14     1875.71     1879.53     40.95 o
  -5   2  14      779.64      840.14     20.02 o
  -4   2  14     1424.09     1504.33     34.87 o
  -3   2  14      186.14      203.25      8.71 o
  -2   2  14       12.26        2.87      3.84 o
  -1   2  14      360.00      382.19     12.21 o
   0   2  14       49.51       57.74      6.64 o
   1   2  14      669.20      661.98     20.32 o
   2   2  14      129.07      125.57      9.29 o
   3   2  14      422.37      447.09     16.85 o
   4   2  14      101.41      107.64      9.24 o
   5   2  14       75.61       73.01     14.49 o
   6   2  14      202.72      268.95     19.45 o
   7   2  14       82.14       86.62     13.87 o
   8   2  14      323.48      283.33     29.71 o
 -12   3  14      292.40      347.32     28.56 o
 -11   3  14      170.03      193.28     19.15 o
 -10   3  14      727.96      707.80     37.88 o
  -9   3  14      436.79      409.40     19.87 o
  -8   3  14      230.17      230.84     11.95 o
  -7   3  14       18.59        6.75      5.14 o
  -6   3  14     2433.14     2612.88     55.50 o
  -5   3  14        0.70        8.40      3.93 o
  -4   3  14       10.81       16.04      4.20 o
  -3   3  14       60.88       55.86      5.82 o
  -2   3  14      562.83      551.29     17.70 o
  -1   3  14       27.78       41.36      5.66 o
   0   3  14     1382.55     1444.12     40.49 o
   1   3  14      909.06      932.89     28.96 o
   2   3  14        0.27       14.73      4.75 o
   3   3  14       22.68       17.16      4.67 o
   4   3  14        2.12       -9.94      7.43 o
   5   3  14      298.28      298.24     17.30 o
   6   3  14       61.36       81.84     10.56 o
   7   3  14      276.32      247.47     56.19 o
   8   3  14        5.29       -4.09     28.80 o
 -11   4  14      154.20      148.16     17.09 o
 -10   4  14      298.87      320.25     23.81 o
  -9   4  14      305.09      256.31     18.29 o
  -8   4  14        4.02       -0.95      7.69 o
  -7   4  14      210.94      211.52     12.35 o
  -6   4  14      123.63      140.70      8.19 o
  -5   4  14        0.28        4.44      5.91 o
  -4   4  14      340.87      364.62     12.66 o
  -3   4  14      927.58      929.77     29.07 o
  -2   4  14      132.78      133.94      7.64 o
  -1   4  14      204.97      221.22     10.34 o
   0   4  14        5.37       19.72      5.44 o
   1   4  14      198.96      181.28     11.44 o
   2   4  14      138.32      116.51      8.43 o
   3   4  14       80.09       78.48      9.15 o
   4   4  14       23.54       19.02      7.25 o
   5   4  14      125.47       88.89     13.27 o
   6   4  14       53.83        6.98     45.86 o
   7   4  14       32.90       18.80     14.99 o
 -10   5  14       87.19       86.23     16.39 o
  -9   5  14       20.65       23.20     12.04 o
  -8   5  14      136.38      100.77     12.86 o
  -7   5  14       11.75       16.79      5.47 o
  -6   5  14      392.53      415.26     16.00 o
  -5   5  14      394.90      429.50     15.10 o
  -4   5  14      249.01      254.26     12.51 o
  -3   5  14      102.07       99.55     11.31 o
  -2   5  14       17.85       15.54      4.75 o
  -1   5  14      137.05      143.43      7.70 o
   0   5  14     1270.40     1255.45     37.96 o
   1   5  14      282.13      273.07     13.04 o
   2   5  14      248.92      194.90     11.35 o
   3   5  14       84.14       74.28      8.01 o
   4   5  14      315.55      282.28     17.46 o
   5   5  14       81.34       84.12     11.49 o
   6   5  14        0.25        9.34     14.31 o
   7   5  14      230.23      220.23     28.29 o
 -10   6  14       12.46        8.83     18.66 o
  -9   6  14      141.32      161.55     28.79 o
  -8   6  14       44.61       83.43     13.95 o
  -7   6  14       54.05       49.77      8.11 o
  -6   6  14        0.03        7.44      5.69 o
  -5   6  14        3.82        8.57      6.73 o
  -4   6  14      760.80      709.12     27.97 o
  -3   6  14      508.28      573.52     23.57 o
  -2   6  14      290.47      270.25     17.13 o
  -1   6  14       16.44       10.11      4.92 o
   0   6  14       63.50       66.85      7.00 o
   1   6  14      166.07      148.42     12.80 o
   2   6  14      274.93      280.03     16.12 o
   3   6  14      103.63      109.06      8.50 o
   4   6  14       20.92        8.11      7.66 o
   5   6  14       73.84       66.21     17.85 o
   6   6  14        8.16      -11.10      9.57 o
  -8   7  14        1.24       22.86     19.20 o
  -7   7  14       61.49       43.68      9.08 o
  -6   7  14       37.10       16.29      6.00 o
  -5   7  14       24.56       15.29      3.64 o
  -4   7  14      147.28      146.39     10.65 o
  -3   7  14        1.12        0.20      2.88 o
  -2   7  14       20.72       21.53      8.78 o
  -1   7  14       12.71       14.28      2.98 o
   0   7  14       21.05        1.79     14.68 o
   1   7  14        0.39        3.24      3.64 o
   2   7  14       35.92       27.27      6.64 o
   3   7  14      169.37      161.37     15.59 o
   4   7  14      122.46      107.82     47.57 o
   5   7  14      476.59      516.43     46.45 o
  -7   8  14       13.60       11.24      7.21 o
  -6   8  14       37.42       38.73     13.32 o
  -5   8  14       35.05       26.04      7.61 o
  -4   8  14      457.13      413.58     25.56 o
  -3   8  14        0.01       29.65     14.97 o
  -2   8  14      724.89      778.09     49.77 o
  -1   8  14      246.24      258.61     43.68 o
   0   8  14      166.52      180.61     42.39 o
   1   8  14       11.30       47.70     12.18 o
   2   8  14       21.10      -18.23     18.11 o
   3   8  14      170.98      141.71     24.58 o
  -4   9  14        0.03        2.73     15.82 o
  -3   9  14        4.64       13.51     21.84 o
  -2   9  14       33.25       37.91     14.30 o
  -1   9  14        0.68       23.05     14.92 o
   0   9  14       47.38       86.43     28.16 o
 -11   0  15       53.12       48.72     15.60 o
  -9   0  15      817.27      776.96     34.88 o
  -7   0  15       72.74       75.48      8.76 o
  -5   0  15     1064.10     1032.18     35.45 o
  -3   0  15     1671.44     1664.81     58.02 o
  -1   0  15      820.80      792.24     26.95 o
   1   0  15     1240.90     1279.76     40.92 o
   3   0  15      188.60      175.97     15.68 o
   5   0  15     4627.38     4987.45    279.43 o
   7   0  15      211.58      151.45     27.12 o
 -12   1  15       25.01       36.05     14.25 o
 -11   1  15      240.02      259.40     18.13 o
 -10   1  15       96.93       90.11      8.40 o
  -9   1  15      206.26      167.08     14.48 o
  -8   1  15      647.87      610.52     21.83 o
  -7   1  15      191.72      183.70      8.12 o
  -6   1  15      258.11      252.54     10.85 o
  -5   1  15      972.74     1044.14     25.21 o
  -4   1  15      310.47      283.77     11.13 o
  -3   1  15        2.00        1.44      4.00 o
  -2   1  15        5.94        3.78      4.31 o
  -1   1  15      362.82      347.49     12.00 o
   0   1  15      538.43      624.44     19.49 o
   1   1  15      538.30      551.99     16.90 o
   2   1  15      139.42      137.25     11.49 o
   3   1  15       43.34       21.83      5.99 o
   4   1  15        3.11       -0.20      4.86 o
   5   1  15        7.87       -6.74      9.86 o
   6   1  15        5.79        4.79      7.92 o
   7   1  15      621.55      608.59     38.23 o
   8   1  15       37.76       31.42     21.26 o
 -12   2  15        0.85        7.37      8.74 o
 -11   2  15       24.33       18.71     14.59 o
 -10   2  15      410.03      445.42     25.37 o
  -9   2  15        7.50        1.43      5.31 o
  -8   2  15      242.55      228.32     11.46 o
  -7   2  15      539.73      496.00     14.87 o
  -6   2  15     1527.37     1701.09     41.42 o
  -5   2  15      119.80      105.19      7.86 o
  -4   2  15     3285.24     3588.92     70.25 o
  -3   2  15      503.86      496.97     16.50 o
  -2   2  15        0.47       -3.10      4.60 o
  -1   2  15       70.38       62.41      6.63 o
   0   2  15     2709.83     2860.05     82.90 o
   1   2  15      173.24      181.44     10.30 o
   2   2  15     1265.65     1350.03     38.77 o
   3   2  15      501.60      518.76     21.35 o
   4   2  15      121.50      129.39      9.78 o
   5   2  15      180.37      175.84     14.65 o
   6   2  15       18.34        6.47      9.64 o
   7   2  15        2.22        5.55     13.47 o
   8   2  15       79.15       81.41     21.16 o
 -11   3  15       97.67       81.27     10.35 o
 -10   3  15       30.56       18.39      6.35 o
  -9   3  15        4.58        9.32      6.56 o
  -8   3  15      270.94      290.25     14.27 o
  -7   3  15       20.04       14.49      5.54 o
  -6   3  15      107.09      102.40      6.99 o
  -5   3  15       84.48       73.85      8.25 o
  -4   3  15        3.12        6.33      4.46 o
  -3   3  15     1454.78     1504.87     35.55 o
  -2   3  15       70.16       72.15      6.27 o
  -1   3  15       13.31       20.41      7.25 o
   0   3  15      458.58      433.16     14.00 o
   1   3  15      538.17      552.39     19.31 o
   2   3  15      128.66      131.31      9.71 o
   3   3  15      207.58      215.42     16.75 o
   4   3  15       79.31       91.56     10.36 o
   5   3  15       77.43       62.59      9.33 o
   6   3  15        5.34        1.86     11.10 o
   7   3  15      196.10      202.13     28.59 o
 -11   4  15       55.14       53.71     15.31 o
 -10   4  15       69.44       64.23     10.99 o
  -9   4  15     1197.55     1311.10     56.12 o
  -8   4  15      619.48      622.72     23.66 o
  -7   4  15      122.93      102.90      6.93 o
  -6   4  15       67.55       73.67      6.62 o
  -5   4  15        9.70       18.69      4.40 o
  -4   4  15      189.28      185.16     10.54 o
  -3   4  15       51.26       50.08      8.53 o
  -2   4  15       63.43       72.17      6.96 o
  -1   4  15      265.45      258.59     12.31 o
   0   4  15        0.25       -0.18      4.29 o
   1   4  15      321.12      395.78     16.46 o
   2   4  15       17.97       18.95      6.99 o
   3   4  15        0.72       -3.20      4.35 o
   4   4  15       41.08       31.59      7.79 o
   5   4  15       26.69       29.25     11.22 o
   6   4  15        4.85       12.70     17.33 o
   7   4  15       35.17       87.76     21.69 o
 -10   5  15       59.21       80.96     33.99 o
  -9   5  15      229.40      250.62     33.58 o
  -8   5  15      131.38      126.32     12.63 o
  -7   5  15      111.76      132.28      9.09 o
  -6   5  15      118.75      124.39     11.51 o
  -5   5  15        3.68        2.49      4.81 o
  -4   5  15      534.90      517.22     17.20 o
  -3   5  15        5.42        4.95      7.70 o
  -2   5  15     1374.46     1348.13     38.83 o
  -1   5  15      119.71      108.72      8.15 o
   0   5  15        2.84       -1.82      4.03 o
   1   5  15       13.27       23.58      5.45 o
   2   5  15        1.01        2.07      4.57 o
   3   5  15       51.65       52.48      8.60 o
   4   5  15      464.14      450.33     34.38 o
   5   5  15      126.10      119.01     21.94 o
   6   5  15        0.11        3.27     19.08 o
  -9   6  15      131.83      159.65     33.19 o
  -8   6  15       44.12       44.42     12.60 o
  -7   6  15        0.30       -6.27      6.53 o
  -6   6  15      398.14      400.05     17.63 o
  -5   6  15      216.42      184.42     11.93 o
  -4   6  15       21.68       47.68      6.05 o
  -3   6  15       18.52       14.35      3.97 o
  -2   6  15       68.63       59.58      6.06 o
  -1   6  15      211.35      192.98     11.94 o
   0   6  15       52.08       61.60      6.63 o
   1   6  15        0.05        9.98      5.64 o
   2   6  15      344.05      345.52     17.81 o
   3   6  15      146.77      143.44     12.87 o
   4   6  15       24.40       41.40     13.49 o
   5   6  15       29.11       19.53     14.52 o
  -7   7  15      496.84      460.13     28.01 o
  -6   7  15       18.35       30.72      8.13 o
  -5   7  15      175.10      154.87     14.45 o
  -4   7  15       53.51       44.72      9.16 o
  -3   7  15       19.27       19.83      3.83 o
  -2   7  15       22.68       20.85      3.69 o
  -1   7  15      239.05      233.89     20.15 o
   0   7  15       22.08       22.33      4.35 o
   1   7  15        0.03        2.49      4.65 o
   2   7  15       75.17       67.23     14.12 o
   3   7  15      272.92      231.94     46.92 o
   4   7  15      145.07      125.83     21.10 o
  -6   8  15        1.89       16.73     13.20 o
  -5   8  15       50.75       38.81     13.58 o
  -4   8  15      204.27      142.43     20.22 o
  -3   8  15       63.52       64.14     11.92 o
  -2   8  15       51.00       13.01     15.65 o
  -1   8  15       50.77       63.94     15.93 o
   0   8  15       84.09       97.93     15.06 o
   1   8  15       96.14       88.67     14.96 o
   2   8  15      219.47      109.07     27.13 o
  -2   9  15      991.90     1092.59     92.77 o
 -12   0  16      304.59      296.89     40.94 o
 -10   0  16      543.52      437.38     35.79 o
  -8   0  16       95.03      126.13     14.89 o
  -6   0  16      351.17      295.20     19.03 o
  -4   0  16      159.10      163.85     12.37 o
  -2   0  16      675.39      720.31     28.95 o
   0   0  16      406.97      387.06     23.80 o
   2   0  16     3033.40     3210.05    116.43 o
   4   0  16      485.15      506.36     35.84 o
   6   0  16       13.41       24.99     17.14 o
 -12   1  16        3.32       10.79     16.95 o
 -11   1  16       28.11       17.48      8.52 o
 -10   1  16      126.42      106.39      9.15 o
  -9   1  16      114.41      113.82     11.35 o
  -8   1  16      188.88      161.90      9.66 o
  -7   1  16        0.77        6.96      4.46 o
  -6   1  16       75.91       58.34      6.50 o
  -5   1  16      920.58      959.98     28.92 o
  -4   1  16     2668.09     2771.76     62.11 o
  -3   1  16        9.95       13.00      5.53 o
  -2   1  16     1230.66     1292.86     31.85 o
  -1   1  16       68.52       56.02      6.93 o
   0   1  16      450.12      451.41     17.89 o
   1   1  16      133.46      149.82     11.13 o
   2   1  16     1533.67     1522.34     46.95 o
   3   1  16        0.09        1.42      5.46 o
   4   1  16       33.15       51.11      8.40 o
   5   1  16      123.29      107.27     17.51 o
   6   1  16       55.29       43.37     14.20 o
   7   1  16      219.45      207.34     27.25 o
 -11   2  16      407.20      421.11     28.62 o
 -10   2  16        0.20       -4.49      6.80 o
  -9   2  16      112.89       92.69      9.57 o
  -8   2  16      136.40      140.72     11.72 o
  -7   2  16      606.05      595.18     19.72 o
  -6   2  16     3660.18     3804.67     85.34 o
  -5   2  16      186.79      177.26      8.46 o
  -4   2  16      692.31      661.82     22.76 o
  -3   2  16      287.65      316.40     11.82 o
  -2   2  16      821.00      804.47     23.84 o
  -1   2  16     1087.49     1135.30     29.30 o
   0   2  16       61.83       60.53      6.89 o
   1   2  16       29.34       25.10      6.82 o
   2   2  16      113.83      110.03      8.48 o
   3   2  16      152.00      130.30      9.80 o
   4   2  16       43.16       44.88     15.13 o
   5   2  16        0.11      -13.27      8.85 o
   6   2  16       26.92       14.65     14.15 o
   7   2  16       25.78       29.36     16.44 o
 -11   3  16        9.46        2.65     16.91 o
 -10   3  16        0.93       11.88      5.72 o
  -9   3  16      653.34      661.58     35.26 o
  -8   3  16       16.68       17.85      5.43 o
  -7   3  16     1013.90      989.61     29.54 o
  -6   3  16      340.06      342.33     12.00 o
  -5   3  16      156.79      116.33      8.38 o
  -4   3  16        1.03       -3.20      5.72 o
  -3   3  16      535.09      632.82     18.88 o
  -2   3  16       92.62      115.53      7.51 o
  -1   3  16       24.99       38.44      8.05 o
   0   3  16      191.21      203.73      9.12 o
   1   3  16      552.37      568.75     20.90 o
   2   3  16      248.45      300.12     14.54 o
   3   3  16       55.80       49.94      9.69 o
   4   3  16        0.63        2.51      8.01 o
   5   3  16      232.47      152.85     21.88 o
   6   3  16      117.06      132.08     30.36 o
   7   3  16       97.84       86.89     45.47 o
 -11   4  16      144.95      129.39     17.78 o
 -10   4  16       17.46       34.28     22.24 o
  -9   4  16       91.89       84.78      7.93 o
  -8   4  16      380.26      414.14     19.40 o
  -7   4  16        0.29        1.77      4.03 o
  -6   4  16      321.72      339.39     17.08 o
  -5   4  16      366.27      381.52     13.45 o
  -4   4  16      450.19      447.58     16.85 o
  -3   4  16      272.14      228.58     11.09 o
  -2   4  16     1849.46     1848.26     52.99 o
  -1   4  16      147.64      159.11     12.73 o
   0   4  16      285.44      251.14     18.30 o
   1   4  16       25.24       22.64      6.81 o
   2   4  16        5.96        6.23      4.56 o
   3   4  16       58.08       68.23      8.89 o
   4   4  16      160.78      144.67     26.40 o
   5   4  16       42.41       70.64     16.57 o
   6   4  16      174.89      163.87     38.12 o
 -10   5  16      299.56      363.76     45.78 o
  -9   5  16       32.79       37.55     15.95 o
  -8   5  16        8.98       19.68      8.33 o
  -7   5  16      116.76       93.18     20.14 o
  -6   5  16      540.38      557.17     25.20 o
  -5   5  16       24.09       16.45      5.41 o
  -4   5  16        9.28       20.36      5.67 o
  -3   5  16      579.86      587.41     29.86 o
  -2   5  16       12.63        5.97      6.46 o
  -1   5  16       11.30       17.98      6.61 o
   0   5  16        6.60        4.71      4.57 o
   1   5  16      664.97      687.35     27.96 o
   2   5  16       62.90       76.35      7.57 o
   3   5  16      202.44      220.85     15.83 o
   4   5  16        4.13       -2.80      6.22 o
   5   5  16        8.40       14.99      9.99 o
   6   5  16       23.59       57.98     32.90 o
  -9   6  16       70.54      111.32     30.02 o
  -8   6  16        0.24       -5.79     35.16 o
  -7   6  16      193.04      183.56     16.64 o
  -6   6  16       35.95       20.81      8.99 o
  -5   6  16      458.96      461.35     19.41 o
  -4   6  16       38.74       31.50      6.12 o
  -3   6  16        1.24       -6.41      4.51 o
  -2   6  16       20.00       29.14      4.99 o
  -1   6  16        6.96        8.51      6.77 o
   0   6  16        2.29        0.83      4.78 o
   1   6  16      113.18      106.99     10.26 o
   2   6  16        7.84       16.70      7.25 o
   3   6  16        2.15        4.23      6.67 o
   4   6  16       18.55       28.78     21.80 o
   5   6  16      283.67      234.21     43.61 o
  -8   7  16       96.67       80.93     12.09 o
  -7   7  16        1.14        0.70     10.83 o
  -6   7  16      100.95       92.10     11.01 o
  -5   7  16       20.21       13.56     13.26 o
  -4   7  16      736.44      713.42     36.14 o
  -3   7  16        8.69       11.78      5.02 o
  -2   7  16       21.33       15.65      4.97 o
  -1   7  16       14.22        4.69      8.13 o
   0   7  16        0.89       -1.32      8.35 o
   1   7  16       81.81       81.30     11.98 o
   2   7  16        0.99        8.24     11.59 o
   3   7  16       97.37       72.74     15.58 o
  -6   8  16      126.09      104.05     21.23 o
  -5   8  16       50.36       45.11     14.93 o
  -4   8  16       35.55       27.89     17.22 o
  -3   8  16        0.51       -2.16     18.85 o
  -2   8  16      204.62      232.29     44.50 o
  -1   8  16       25.97       22.30     12.85 o
   0   8  16      258.05      332.89     76.57 o
   1   8  16        0.50        0.60     15.15 o
 -11   0  17        0.43       27.48     16.43 o
  -9   0  17      957.40     1030.71     46.62 o
  -7   0  17      620.24      561.50     33.03 o
  -5   0  17     1262.17     1259.77     45.69 o
  -3   0  17     5352.53     5686.38    166.51 o
  -1   0  17       23.24       23.51      7.49 o
   1   0  17      127.88      138.17     11.01 o
   3   0  17        0.45        4.27     10.48 o
   5   0  17        2.46       -6.29     10.99 o
   7   0  17      925.95      672.98    160.88 o
 -11   1  17      220.84      215.25     18.56 o
 -10   1  17       49.61       38.80      8.21 o
  -9   1  17        4.94        7.10      6.24 o
  -8   1  17      125.82      115.82      8.47 o
  -7   1  17      132.54      142.37     10.75 o
  -6   1  17       67.51       69.88      7.02 o
  -5   1  17       93.34       88.48      6.77 o
  -4   1  17     2431.13     2543.24     54.99 o
  -3   1  17      472.85      495.60     17.06 o
  -2   1  17      405.61      367.24     12.98 o
  -1   1  17      724.62      752.32     24.23 o
   0   1  17      210.19      196.89     14.62 o
   1   1  17      276.53      317.00     13.17 o
   2   1  17       76.74       89.74      8.59 o
   3   1  17      769.50      856.86     36.42 o
   4   1  17      726.60      771.58     44.74 o
   5   1  17      314.84      266.49     23.30 o
   6   1  17       39.10       50.42     12.96 o
   7   1  17       72.08       56.91     25.69 o
 -11   2  17       60.02       62.20      9.55 o
 -10   2  17        0.83       -6.43      5.77 o
  -9   2  17       42.21       44.01     11.80 o
  -8   2  17      234.44      238.91     11.97 o
  -7   2  17       91.85       86.33      6.72 o
  -6   2  17        3.96       10.35      6.02 o
  -5   2  17      581.90      636.11     23.30 o
  -4   2  17       25.71       21.23      6.59 o
  -3   2  17      228.68      199.62      9.83 o
  -2   2  17      162.65      131.54     10.43 o
  -1   2  17      650.44      625.77     19.74 o
   0   2  17      143.23      152.50     11.14 o
   1   2  17      395.65      389.63     16.12 o
   2   2  17      628.00      666.21     31.32 o
   3   2  17       25.23       10.14      9.23 o
   4   2  17      132.96      127.35     16.98 o
   5   2  17      173.66      169.38     18.63 o
   6   2  17      203.80      187.08     31.32 o
   7   2  17       53.87      129.04     30.48 o
 -11   3  17       55.93       24.26     11.58 o
 -10   3  17      251.36      236.04     18.30 o
  -9   3  17      795.53      784.08     38.49 o
  -8   3  17      741.32      778.67     31.58 o
  -7   3  17       49.54       26.25      6.18 o
  -6   3  17      597.00      666.42     34.57 o
  -5   3  17     1292.73     1311.24     38.18 o
  -4   3  17      377.94      357.99     22.59 o
  -3   3  17       16.11       21.67      5.12 o
  -2   3  17      801.20      814.97     24.83 o
  -1   3  17      643.83      677.73     26.91 o
   0   3  17      965.26      930.14     30.74 o
   1   3  17      256.70      253.85     13.32 o
   2   3  17        6.36       -5.30      5.95 o
   3   3  17      304.36      330.02     21.58 o
   4   3  17        3.30        9.51      8.04 o
   5   3  17       28.70       45.43     13.51 o
   6   3  17       16.55       21.97     36.27 o
 -10   4  17       39.22       20.14     25.40 o
  -9   4  17      194.54      201.17     18.02 o
  -8   4  17        0.01       -3.63      4.31 o
  -7   4  17       58.79       57.68      7.23 o
  -6   4  17        1.71        2.21      4.85 o
  -5   4  17       89.09       65.98      6.20 o
  -4   4  17        0.04       -1.16      5.76 o
  -3   4  17       30.70       23.99     11.82 o
  -2   4  17      254.01      219.31     11.37 o
  -1   4  17      886.21      884.01     30.29 o
   0   4  17        1.49        7.27      6.07 o
   1   4  17       21.38       23.00      8.71 o
   2   4  17       77.93       59.80     11.56 o
   3   4  17      620.32      604.50     31.64 o
   4   4  17       56.06       47.88     14.51 o
   5   4  17        3.36       13.50     12.66 o
   6   4  17       57.54       78.45     20.10 o
 -10   5  17       78.77       14.38     19.37 o
  -9   5  17       11.87      -17.65     13.02 o
  -8   5  17       36.14       28.67     10.71 o
  -7   5  17      172.73      164.68     11.64 o
  -6   5  17      238.56      207.94     13.01 o
  -5   5  17      226.72      209.40     13.51 o
  -4   5  17        2.56       -3.79      4.27 o
  -3   5  17       13.67       15.82      5.26 o
  -2   5  17      843.15      877.02     32.83 o
  -1   5  17        5.28        5.09      4.83 o
   0   5  17      108.17      108.89     16.02 o
   1   5  17        5.38        1.69      7.47 o
   2   5  17        7.54        5.08      7.31 o
   3   5  17       10.36       16.71     12.07 o
   4   5  17      100.43       22.93     38.98 o
   5   5  17       52.26       75.26     16.09 o
  -7   6  17       18.42        5.89      7.96 o
  -6   6  17        7.71        0.57      9.71 o
  -5   6  17       20.43        7.52      8.64 o
  -4   6  17      358.39      363.69     18.62 o
  -3   6  17       28.21        6.25      6.35 o
  -2   6  17      222.10      206.53     13.19 o
  -1   6  17        1.28        5.43      6.44 o
   0   6  17      129.51      127.22     14.00 o
   1   6  17        2.70       17.59      6.81 o
   2   6  17       32.71       24.42      7.39 o
   3   6  17      121.79       99.25     15.75 o
   4   6  17        2.83        5.80     12.65 o
  -7   7  17      270.41      256.45     21.60 o
  -6   7  17        0.05       -5.75     11.44 o
  -5   7  17      304.59      305.85     21.19 o
  -4   7  17       48.36       33.84      8.66 o
  -3   7  17       21.68        8.67      6.98 o
  -2   7  17       17.40        8.61      5.47 o
  -1   7  17       19.45        1.67     35.76 o
   0   7  17        0.11        4.28      5.73 o
   1   7  17        5.87        0.11      7.10 o
   2   7  17       45.90       52.84     30.75 o
   3   7  17       31.10       -9.91     68.96 o
  -5   8  17       80.90      102.44     33.56 o
  -4   8  17       75.95       75.11     26.90 o
  -3   8  17      342.06      337.17     44.33 o
  -2   8  17        0.19       14.62     11.87 o
  -1   8  17        2.10       23.86     39.66 o
   0   8  17       26.31       23.21     14.99 o
 -10   0  18      526.75      500.10     54.36 o
  -8   0  18       20.92       14.20      6.91 o
  -6   0  18        0.06        4.18      7.14 o
  -4   0  18     3521.15     3557.84    108.92 o
  -2   0  18     4498.99     4756.24    143.31 o
   0   0  18      351.37      332.79     20.28 o
   2   0  18      229.19      239.14     43.56 o
   4   0  18       85.01       79.33     21.04 o
   6   0  18      427.09      367.75     44.73 o
 -11   1  18        5.95        1.16     14.01 o
 -10   1  18      153.63      142.19     15.96 o
  -9   1  18      176.64      173.87     11.43 o
  -8   1  18       11.37        5.02      3.45 o
  -7   1  18      276.66      264.11     14.65 o
  -6   1  18        0.50        6.33      5.37 o
  -5   1  18       72.48       53.74      7.71 o
  -4   1  18      180.84      194.98     15.31 o
  -3   1  18     1512.07     1615.19     38.54 o
  -2   1  18      176.64      157.99     10.69 o
  -1   1  18     1199.60     1231.06     34.97 o
   0   1  18      498.91      509.28     17.40 o
   1   1  18      271.83      258.41     17.59 o
   2   1  18      173.21      194.01     11.73 o
   3   1  18      317.84      302.15     27.20 o
   4   1  18        2.24       -2.24     10.21 o
   5   1  18        3.63        0.39     11.22 o
   6   1  18       55.75        3.00     24.33 o
 -11   2  18      153.00      118.27     20.29 o
 -10   2  18      115.78      111.26     11.16 o
  -9   2  18      144.55      132.38     11.16 o
  -8   2  18        4.29        4.34      5.06 o
  -7   2  18       16.80        7.45      6.90 o
  -6   2  18      125.80      144.67      9.62 o
  -5   2  18      141.84      159.10     10.40 o
  -4   2  18      109.64      108.60      8.46 o
  -3   2  18      238.94      234.60     14.89 o
  -2   2  18        0.14       14.01      5.40 o
  -1   2  18      111.03       96.51      7.74 o
   0   2  18      982.67      961.84     31.48 o
   1   2  18     1962.03     2117.18     69.43 o
   2   2  18       56.09       42.10     11.46 o
   3   2  18        2.20        7.67     10.82 o
   4   2  18       36.70       44.35     10.78 o
   5   2  18       84.59      120.98     22.08 o
   6   2  18       80.50       69.94     29.51 o
 -10   3  18        8.26        9.69     11.00 o
  -9   3  18      777.38      711.17     34.44 o
  -8   3  18      227.90      212.25     13.63 o
  -7   3  18      124.03       94.63     12.11 o
  -6   3  18      435.66      377.36     16.39 o
  -5   3  18      115.33      107.97      8.48 o
  -4   3  18        6.91        1.11      7.27 o
  -3   3  18        1.48        5.97      4.77 o
  -2   3  18      312.14      299.97     13.71 o
  -1   3  18      140.16      178.09     10.73 o
   0   3  18      614.36      566.22     23.28 o
   1   3  18      209.61      234.02     19.85 o
   2   3  18      414.65      429.37     25.16 o
   3   3  18       17.83        4.71      9.48 o
   4   3  18      248.85      266.96     23.00 o
   5   3  18       37.26       32.49     19.80 o
   6   3  18        3.39       -4.23     43.82 o
 -10   4  18      255.38      276.40     26.27 o
  -9   4  18      102.96      114.34     13.18 o
  -8   4  18      305.11      315.20     18.46 o
  -7   4  18        8.73        4.69      4.47 o
  -6   4  18      138.38      145.02      8.20 o
  -5   4  18      322.10      272.05     17.43 o
  -4   4  18       88.27       77.41     13.97 o
  -3   4  18       34.68       30.88      7.19 o
  -2   4  18      375.75      345.67     15.92 o
  -1   4  18        3.10        9.65      7.15 o
   0   4  18      276.41      284.87     17.85 o
   1   4  18        0.05        0.75      7.93 o
   2   4  18       76.66       80.98     11.34 o
   3   4  18       27.40        9.93      8.57 o
   4   4  18        1.08       -4.22      7.46 o
   5   4  18       45.51       24.34     15.66 o
  -9   5  18        1.30       -7.62     20.51 o
  -8   5  18      194.87      132.40     71.59 o
  -7   5  18       94.04       80.11     11.50 o
  -6   5  18        1.13        4.21      4.91 o
  -5   5  18       50.80       47.05      7.54 o
  -4   5  18        0.06       -6.35      7.55 o
  -3   5  18       91.36      112.14     14.31 o
  -2   5  18      160.46      165.99     12.87 o
  -1   5  18      172.26      191.48     14.93 o
   0   5  18        0.22        6.49      8.27 o
   1   5  18       17.68       11.61      6.90 o
   2   5  18      144.37      144.14     17.83 o
   3   5  18      189.02      219.97     25.41 o
   4   5  18       31.42       43.04     33.08 o
  -8   6  18       33.29       24.91     12.24 o
  -7   6  18        0.83       -2.22     11.37 o
  -6   6  18        0.71        0.76      8.99 o
  -5   6  18      894.34      943.18     54.85 o
  -4   6  18        0.62       -4.78      5.83 o
  -3   6  18       25.55       11.10     11.36 o
  -2   6  18       81.77       49.59     11.96 o
  -1   6  18      133.66      128.14     13.22 o
   0   6  18       46.80       24.02      6.41 o
   1   6  18      114.92      132.94     11.87 o
   2   6  18       16.97       15.74      7.00 o
   3   6  18       32.81       -6.02     43.37 o
  -6   7  18      304.89      258.83     33.06 o
  -5   7  18        0.32        8.15      7.41 o
  -4   7  18      118.28      126.85     11.45 o
  -3   7  18       52.80       44.85      9.59 o
  -2   7  18      261.34      254.51     21.74 o
  -1   7  18        1.62       -1.25      5.73 o
   0   7  18       62.05       62.22     11.76 o
   1   7  18        8.73       22.85      9.74 o
   2   7  18        8.72       23.47     74.80 o
 -11   0  19       40.75       20.77     18.60 o
  -9   0  19      170.35      176.02     28.66 o
  -7   0  19      277.79      264.99     24.99 o
  -5   0  19      401.18      401.34     23.88 o
  -3   0  19      167.50      185.96     15.85 o
  -1   0  19      534.15      565.49     33.45 o
   1   0  19       41.99       43.49     10.13 o
   3   0  19      759.89      673.05    125.54 o
   5   0  19      739.87      687.02     72.08 o
 -11   1  19        6.17       12.56     10.37 o
 -10   1  19      115.00      101.17     15.38 o
  -9   1  19      124.72       94.99     11.50 o
  -8   1  19      366.77      347.59     19.19 o
  -7   1  19       20.04       17.35      6.95 o
  -6   1  19       21.63       12.72      7.06 o
  -5   1  19        4.35       13.99      5.71 o
  -4   1  19       55.47       50.12      7.86 o
  -3   1  19     1459.37     1469.82     43.06 o
  -2   1  19     2102.53     2308.46     60.54 o
  -1   1  19       75.48       62.44      7.34 o
   0   1  19       93.93       95.88      8.02 o
   1   1  19      531.30      551.17     34.90 o
   2   1  19       15.03       18.62      7.59 o
   3   1  19      153.54      176.09     24.59 o
   4   1  19       18.23        4.66     10.84 o
   5   1  19        0.05      -15.20     17.48 o
   6   1  19      182.26      218.36     42.35 o
 -10   2  19      132.58      123.17     18.57 o
  -9   2  19       15.62        7.98      6.97 o
  -8   2  19      144.31      128.00     10.17 o
  -7   2  19       79.73       76.53      7.88 o
  -6   2  19      360.10      363.74     20.84 o
  -5   2  19       50.49       29.20      6.91 o
  -4   2  19      170.77      166.18      9.87 o
  -3   2  19      254.54      222.15     13.10 o
  -2   2  19      395.13      438.89     17.06 o
  -1   2  19      673.27      661.66     23.63 o
   0   2  19       64.20       64.21      8.38 o
   1   2  19        7.71        2.07      8.02 o
   2   2  19        9.91       -2.04      9.35 o
   3   2  19      112.65      132.96     15.58 o
   4   2  19       66.93       81.74     14.48 o
   5   2  19        3.54       24.19     12.13 o
 -10   3  19       80.83       94.48     12.20 o
  -9   3  19       42.15       49.51     10.11 o
  -8   3  19       11.69       42.97      9.27 o
  -7   3  19        3.17        7.14      5.43 o
  -6   3  19       56.95       39.47      7.73 o
  -5   3  19      298.65      277.72     15.37 o
  -4   3  19       24.00       34.24      7.32 o
  -3   3  19       43.29       33.78     11.82 o
  -2   3  19       34.14       13.97      6.26 o
  -1   3  19      164.79      179.70     13.77 o
   0   3  19      598.71      618.91     31.37 o
   1   3  19      236.58      254.34     21.23 o
   2   3  19      275.53      258.88     24.36 o
   3   3  19      541.41      584.72     33.42 o
   4   3  19       13.79       12.84     11.44 o
   5   3  19      109.04      113.59     22.17 o
  -9   4  19        2.09       -1.02      9.01 o
  -8   4  19      359.96      359.11     43.10 o
  -7   4  19      252.89      244.95     18.38 o
  -6   4  19        0.01        1.44      5.83 o
  -5   4  19      245.25      243.50     21.67 o
  -4   4  19       52.52       38.23     16.18 o
  -3   4  19       19.79       26.68      7.85 o
  -2   4  19        9.22       12.56      6.89 o
  -1   4  19      634.63      689.76     35.27 o
   0   4  19        2.53       11.58      6.72 o
   1   4  19      127.18      139.76     11.37 o
   2   4  19       23.73       16.37      7.99 o
   3   4  19        0.04       -7.25      7.46 o
   4   4  19      110.94       98.79     28.68 o
  -9   5  19       18.41       66.71     26.24 o
  -8   5  19      532.42      481.13     60.19 o
  -7   5  19       15.30       28.53      7.56 o
  -6   5  19       58.68       78.31     12.41 o
  -5   5  19        2.76       -1.47      7.25 o
  -4   5  19      542.04      582.76     34.77 o
  -3   5  19        1.93        0.74      7.64 o
  -2   5  19       99.00       70.25     16.83 o
  -1   5  19        5.49        4.75      7.52 o
   0   5  19      187.12      154.87     15.83 o
   1   5  19       33.80       33.67      9.65 o
   2   5  19      230.56      228.49     23.66 o
   3   5  19       32.48        6.92     42.53 o
   4   5  19       18.96       36.34     16.44 o
  -7   6  19       65.39       91.29     13.83 o
  -6   6  19      179.39      144.20     21.56 o
  -5   6  19       27.33        1.17     13.71 o
  -4   6  19        0.40        0.19      7.00 o
  -3   6  19       44.59       37.38     10.30 o
  -2   6  19       83.42       93.21     11.30 o
  -1   6  19       35.55       33.63     10.49 o
   0   6  19      136.24       94.89     17.82 o
   1   6  19      286.66      300.75     23.84 o
   2   6  19       94.47       89.11     10.91 o
  -5   7  19      259.96      286.19     26.88 o
  -4   7  19      173.05      198.41     17.29 o
  -3   7  19      162.73      171.68     16.72 o
  -2   7  19      126.29      163.75     16.80 o
  -1   7  19        3.40        1.41     11.78 o
   0   7  19      101.54       74.97     12.01 o
 -10   0  20       35.32       37.52     17.31 o
  -8   0  20       24.41       10.75     10.46 o
  -6   0  20      142.39      132.65     15.56 o
  -4   0  20       70.25       36.43     14.15 o
  -2   0  20      877.40      908.38     47.70 o
   0   0  20      110.41      106.75     14.45 o
   2   0  20      379.70      335.59     39.21 o
   4   0  20       19.14       26.14     35.69 o
 -10   1  20      170.46       56.58     42.01 o
  -9   1  20       47.99       37.11      9.56 o
  -8   1  20      153.19      160.17     15.64 o
  -7   1  20       39.03       34.49      7.89 o
  -6   1  20      528.26      489.44     21.76 o
  -5   1  20       27.68       25.45      6.03 o
  -4   1  20      511.79      507.05     19.47 o
  -3   1  20      185.58      174.08      9.66 o
  -2   1  20      196.46      184.01     11.13 o
  -1   1  20       55.26       71.06      7.07 o
   0   1  20      120.56      130.92      9.20 o
   1   1  20      194.94      202.37     25.21 o
   2   1  20       86.66       94.18     25.74 o
   3   1  20      183.34      175.22     20.05 o
   4   1  20       20.92       37.02     15.22 o
   5   1  20      233.42      264.30     27.10 o
 -10   2  20       17.19       26.65     14.14 o
  -9   2  20      248.86      237.53     19.01 o
  -8   2  20       78.96       68.23     12.70 o
  -7   2  20      104.76       94.72     10.23 o
  -6   2  20      160.84      142.27     13.98 o
  -5   2  20       58.77       44.37      9.41 o
  -4   2  20       16.79       17.27      8.01 o
  -3   2  20      653.78      727.06     27.24 o
  -2   2  20        0.60        1.96      8.14 o
  -1   2  20      431.08      448.65     20.07 o
   0   2  20     1217.97     1190.37     47.40 o
   1   2  20      180.13      200.72     12.87 o
   2   2  20      171.80      165.86     17.91 o
   3   2  20      114.02      116.33     15.23 o
   4   2  20        0.13       -4.29     12.66 o
   5   2  20       39.41       22.84     16.19 o
  -9   3  20      137.42      102.35     14.86 o
  -8   3  20       28.01       19.87     20.85 o
  -7   3  20       32.31       31.63      7.96 o
  -6   3  20        0.08       -0.55      7.34 o
  -5   3  20        5.18        3.01      7.46 o
  -4   3  20      267.18      253.89     15.96 o
  -3   3  20       63.36       57.96      7.60 o
  -2   3  20       98.85       99.80     14.42 o
  -1   3  20      369.24      361.18     20.83 o
   0   3  20      292.92      330.29     18.56 o
   1   3  20        2.87        9.07      6.41 o
   2   3  20       61.95       71.21     11.50 o
   3   3  20        0.67        3.33      7.18 o
   4   3  20       16.65       43.73     17.26 o
  -9   4  20        3.84       -0.29     10.57 o
  -8   4  20      438.27      480.01     45.95 o
  -7   4  20        0.86       -1.12     11.34 o
  -6   4  20      136.86      163.24     17.94 o
  -5   4  20      130.18      148.38     13.70 o
  -4   4  20      314.99      348.83     23.00 o
  -3   4  20        3.98        8.65      6.90 o
  -2   4  20      246.83      257.55     17.77 o
  -1   4  20        0.30        9.67     10.07 o
   0   4  20        2.54       -5.51      8.26 o
   1   4  20        2.40        3.34     10.27 o
   2   4  20      730.81      868.32     48.23 o
   3   4  20      310.09      269.06     26.67 o
   4   4  20      452.60      458.51     52.87 o
  -8   5  20      337.44      345.51     38.30 o
  -7   5  20        0.06       -3.72      9.47 o
  -6   5  20      647.33      729.62     51.84 o
  -5   5  20       43.85       20.93     14.18 o
  -4   5  20       47.70       34.18     28.14 o
  -3   5  20        1.80        7.51     10.81 o
  -2   5  20      124.37      104.29     12.38 o
  -1   5  20       26.68       20.33     11.56 o
   0   5  20      108.63       85.30     12.86 o
   1   5  20      119.38      109.42     14.55 o
   2   5  20        6.45        6.95     11.06 o
   3   5  20        0.79      -10.94     18.95 o
  -6   6  20       15.55       14.97      9.02 o
  -5   6  20       46.70       18.22      8.64 o
  -4   6  20        5.96       16.01     11.25 o
  -3   6  20        6.35       12.26     11.07 o
  -2   6  20       43.09       58.21      9.86 o
  -1   6  20       46.25       62.82     12.96 o
   0   6  20        8.75        1.86      9.21 o
   1   6  20        6.09       -2.96      8.44 o
  -3   7  20        5.38        3.57     21.13 o
  -2   7  20       39.82       27.15     11.45 o
  -9   0  21      101.57       93.88     24.68 o
  -7   0  21       14.52        0.90     19.61 o
  -5   0  21      137.14      152.16     14.91 o
  -3   0  21      352.34      340.16     28.47 o
  -1   0  21       72.81       83.47     11.60 o
   1   0  21      186.76      221.94     33.29 o
   3   0  21       25.70        4.22     20.13 o
 -10   1  21      103.86       72.96     13.15 o
  -9   1  21      204.68      187.46     29.35 o
  -8   1  21       56.24       51.71      9.54 o
  -7   1  21       27.39       37.25      8.78 o
  -6   1  21       42.57       59.72     13.21 o
  -5   1  21      100.54      104.61     10.35 o
  -4   1  21        0.92        3.87      7.24 o
  -3   1  21       69.91       83.13     11.19 o
  -2   1  21      582.48      655.34     24.66 o
  -1   1  21      106.12      109.93      8.60 o
   0   1  21      201.43      177.12     14.03 o
   1   1  21      250.87      247.71     26.97 o
   2   1  21       32.22       18.88     19.17 o
   3   1  21        4.28       -2.65     15.69 o
   4   1  21      152.30      173.02     22.17 o
  -9   2  21        0.41       11.29     11.83 o
  -8   2  21       47.29       46.58      9.42 o
  -7   2  21       73.85       84.64     12.22 o
  -6   2  21       63.18       57.75     12.20 o
  -5   2  21       50.41       37.90      9.84 o
  -4   2  21      227.29      238.37     16.37 o
  -3   2  21      126.45      102.05     16.18 o
  -2   2  21      220.61      236.10     16.93 o
  -1   2  21       67.03       36.90     12.04 o
   0   2  21      143.13      111.34     13.51 o
   1   2  21      159.98      138.97     15.78 o
   2   2  21      174.07      134.03     15.12 o
   3   2  21       28.75       10.06     18.21 o
   4   2  21       32.01       46.06     19.30 o
  -9   3  21       14.04       37.50     34.61 o
  -8   3  21       63.26       55.10     12.70 o
  -7   3  21      294.66      260.73     23.53 o
  -6   3  21        0.45       -9.24      8.61 o
  -5   3  21        0.39        5.66      8.04 o
  -4   3  21       70.59       54.88     10.24 o
  -3   3  21        6.83       14.13     25.29 o
  -2   3  21      457.80      454.64     28.61 o
  -1   3  21      330.25      323.69     24.47 o
   0   3  21       79.57       55.51     12.40 o
   1   3  21      188.62      161.83     15.52 o
   2   3  21      271.25      236.53     23.10 o
   3   3  21      182.14      212.86     27.12 o
  -8   4  21       36.83       31.46     22.82 o
  -7   4  21        6.56        5.56      9.90 o
  -6   4  21      120.83      137.60     16.82 o
  -5   4  21       26.13        2.19     14.18 o
  -4   4  21       27.42       37.31     21.03 o
  -3   4  21       92.86       68.86     16.92 o
  -2   4  21      130.96      160.92     17.71 o
  -1   4  21      409.05      430.90     31.19 o
   0   4  21       46.42       53.39     10.44 o
   1   4  21      228.96      260.72     32.98 o
   2   4  21       33.46       28.91     16.15 o
   3   4  21       65.43       56.52     13.60 o
  -7   5  21      558.99      564.55     59.53 o
  -6   5  21        0.05        9.52     11.90 o
  -5   5  21      215.25      233.32     20.17 o
  -4   5  21        6.88      -10.87     31.61 o
  -3   5  21        1.47       -3.94     11.87 o
  -2   5  21        4.74       10.83     10.78 o
  -1   5  21        1.89       -0.66     15.36 o
   0   5  21       19.28       18.83     12.49 o
   1   5  21       81.48      122.13     26.23 o
  -5   6  21      121.41      131.30     34.19 o
  -4   6  21      909.52      969.67     63.13 o
  -3   6  21       42.70       61.34     12.63 o
  -2   6  21       43.47       37.17     10.30 o
  -1   6  21        1.28        1.07     10.36 o
   0   6  21      552.05      592.02     44.95 o
  -8   0  22      189.37      148.03     36.96 o
  -6   0  22      122.49       98.87     19.96 o
  -4   0  22      420.62      390.47     26.82 o
  -2   0  22      183.32      169.58     29.94 o
   0   0  22        6.44       15.04     14.73 o
   2   0  22        8.48       62.24     25.33 o
  -9   1  22      175.52      169.18     24.69 o
  -8   1  22        1.72       15.00     12.47 o
  -7   1  22        5.78       18.42      9.42 o
  -6   1  22        9.01       16.51      8.74 o
  -5   1  22       76.65       84.02     13.70 o
  -4   1  22      143.86      173.67     13.31 o
  -3   1  22      534.60      533.03     36.12 o
  -2   1  22       97.11       93.51     11.61 o
  -1   1  22       34.98       33.93      8.99 o
   0   1  22       30.99       24.40      9.96 o
   1   1  22       75.17       93.00     16.23 o
   2   1  22      477.15      468.63     86.14 o
   3   1  22       17.86       -7.86     23.22 o
  -9   2  22       79.57       66.48     17.90 o
  -8   2  22        0.42        6.41     10.62 o
  -7   2  22       97.50       83.96     13.31 o
  -6   2  22       24.66       16.76     11.08 o
  -5   2  22      133.51      129.22     12.10 o
  -4   2  22        4.01       -0.18     14.05 o
  -3   2  22      342.22      332.51     27.48 o
  -2   2  22       33.74       23.62      8.58 o
  -1   2  22      412.81      438.22     30.81 o
   0   2  22      329.13      339.63     21.39 o
   1   2  22       27.81       25.50     12.61 o
   2   2  22      204.20      248.93     28.23 o
   3   2  22       50.72       59.40     16.68 o
  -8   3  22       58.06       62.36     16.53 o
  -7   3  22      170.39      155.98     16.02 o
  -6   3  22       68.61       30.17     25.54 o
  -5   3  22       36.26       55.48     23.03 o
  -4   3  22        3.43        2.97      9.43 o
  -3   3  22       25.22       32.41     12.90 o
  -2   3  22       12.11       20.30     10.29 o
  -1   3  22      339.18      312.77     22.54 o
   0   3  22      107.14      102.38     14.41 o
   1   3  22       25.19       45.81     12.44 o
   2   3  22       75.10       83.63     17.77 o
  -7   4  22        4.52        8.34     11.34 o
  -6   4  22      447.16      406.35     25.11 o
  -5   4  22      154.08      144.41     23.04 o
  -4   4  22      262.74      251.96     28.10 o
  -3   4  22        4.64       15.98     11.39 o
  -2   4  22      176.78      180.60     24.11 o
  -1   4  22       12.47        8.00      9.40 o
   0   4  22      148.96      173.07     22.73 o
   1   4  22      108.43      101.40     19.87 o
  -6   5  22        1.53       -8.09     10.63 o
  -5   5  22       15.69       23.73     19.35 o
  -4   5  22      288.03      335.55     34.49 o
  -3   5  22      164.40      172.65     19.30 o
  -2   5  22        6.67        9.43     17.68 o
  -1   5  22       85.66       85.81     16.09 o
   0   5  22      420.47      376.91     33.78 o
  -7   0  23      377.81      441.26     45.79 o
  -5   0  23        0.01        6.25     14.99 o
  -3   0  23       96.60        5.69     16.55 o
  -1   0  23      453.26      444.56     44.87 o
   1   0  23        9.26       12.87     22.15 o
  -8   1  23       25.48        3.89     10.38 o
  -7   1  23      112.28      130.37     34.54 o
  -6   1  23       88.59      109.97     13.80 o
  -5   1  23      233.44      212.58     18.78 o
  -4   1  23       87.77       66.84     10.17 o
  -3   1  23       31.50       38.12      9.93 o
  -2   1  23       31.41       13.40     10.34 o
  -1   1  23      630.33      745.65     40.60 o
   0   1  23       71.81       48.01     13.29 o
   1   1  23       34.44       57.95     15.09 o
   2   1  23        8.51      -11.96     14.51 o
  -8   2  23       49.27       49.33     17.39 o
  -7   2  23       37.39       21.69     10.93 o
  -6   2  23        6.50       15.23      8.98 o
  -5   2  23       37.23       50.23     11.67 o
  -4   2  23        0.28        4.63      9.17 o
  -3   2  23       15.44       22.87      9.63 o
  -2   2  23      204.80      198.45     17.98 o
  -1   2  23      128.58      155.99     15.54 o
   0   2  23       22.76       20.14     12.24 o
   1   2  23        0.07      -10.85     13.95 o
   2   2  23       11.29       11.54     21.22 o
  -7   3  23      226.86      178.40     22.73 o
  -6   3  23      159.79      133.04     19.85 o
  -5   3  23        0.13       -4.75     11.98 o
  -4   3  23      229.96      239.48     26.29 o
  -3   3  23       61.18       99.52     15.72 o
  -2   3  23      306.71      311.77     25.40 o
  -1   3  23      378.96      385.16     32.27 o
   0   3  23       43.93       33.24     11.86 o
   1   3  23      317.58      380.69     31.35 o
  -6   4  23       20.88       31.09     15.74 o
  -5   4  23      109.37      114.83     18.98 o
  -4   4  23       18.09       -1.37     15.07 o
  -3   4  23      127.13      127.93     18.40 o
  -2   4  23      215.33      214.35     24.04 o
  -1   4  23       77.11       86.17     33.34 o
   0   4  23        1.02       20.74     12.78 o
  -3   5  23        0.23        1.71     28.52 o
  -6   0  24       11.21        9.21     12.50 o
  -4   0  24      765.50      934.04    107.76 o
  -2   0  24      259.06      332.10     33.33 o
   0   0  24        8.72        0.13     23.22 o
  -7   1  24       38.49       56.60     15.71 o
  -6   1  24       64.03       68.45     17.13 o
  -5   1  24       40.60       30.63     13.22 o
  -4   1  24        0.45      -11.40      9.78 o
  -3   1  24      264.12      304.77     28.81 o
  -2   1  24       14.54       20.96     10.94 o
  -1   1  24       43.76       47.09     13.69 o
   0   1  24        0.53        7.43     34.81 o
   1   1  24        8.66       12.37     13.34 o
  -7   2  24        5.10        9.63     18.95 o
  -6   2  24        0.01       -8.75     22.27 o
  -5   2  24      306.36      352.03     24.45 o
  -4   2  24      237.69      225.16     22.82 o
  -3   2  24        0.55       14.47     11.76 o
  -2   2  24       80.25      104.64     30.36 o
  -1   2  24      284.17      308.74     27.12 o
   0   2  24      120.14       94.57     27.74 o
  -6   3  24      347.67      339.06     39.36 o
  -5   3  24      279.70      313.12     58.49 o
  -4   3  24        0.02       -5.31     11.46 o
  -3   3  24        8.32       15.32     14.74 o
  -2   3  24      231.79      204.03     25.74 o
  -1   3  24      109.19       90.61     30.24 o
   0   3  24       92.19       82.26     14.22 o
  -4   4  24      123.71      127.75     94.32 o
  -3   4  24        8.04       24.22     31.36 o
  -5   0  25       22.69       23.55     20.89 o
  -3   0  25      526.31      583.90     87.44 o
  -1   0  25      864.32      867.22    123.57 o
  -6   1  25      157.14      140.70     20.06 o
  -5   1  25       24.43       39.28     21.32 o
  -4   1  25       32.95        8.28     24.11 o
  -3   1  25       29.25       48.87     21.64 o
  -2   1  25        4.84      -13.96     21.03 o
  -1   1  25       63.51       99.41     24.14 o
  -5   2  25       51.31      115.31     28.79 o
  -4   2  25      193.08      228.65     25.11 o
  -3   2  25      125.15      131.86     30.71 o
  -2   2  25       50.96       59.74     23.43 o
 
